# Supplementary material for: Prehospital immune responses and development of multiple organ dysfunction syndrome following traumatic injury: A prospective cohort study
Source: PLoS Med. 2017 Jul 18;14(7):e1002338. doi: 10.1371/journal.pmed.1002338 (PMC5515405; doi:10.1371/journal.pmed.1002338)
Supplement: S1 Data — (XLSX) [file pmed.1002338.s001.xlsx]

## Sheet: T=<1h
	WBC [109/L]	NEUT [109/L]	LYMPH [109/L]	MONO [109/L]	IG [109/L]	NEUT %	LYMPH %	MONO %	IG %	ROS TO PMA (%)	ROS TO PMA (MFI)	L-SELECTIN (MedFI)	CD88 (MedFI)	CD16 (MedFI)	CD11B (MedFI)	CXCR1 (MedFI)	CXCR2 (MedFI)	CD11B + FMLF (MedFI)	Fold Increase in CD11b expression with fMLf	CD63 (MedFI)	CD62L + FMLF (MedFI)	Fold decrease in CD62L MedFI	% CD16BRIGHT CD62LDIM	CD16BRIGHT CD62LDIM [106/L]	CD16 % +ve	CD16 (MedFI)	% CD14+ 16-	% CD14+ 16+	CD14+ 16- (x106/L)	CD14+ 16+ (x106/L)	% HLA-DR +ve	HLA-DR (MedFI)	% CD14+ HLA-DRLow/Neg	CD14+ HLA-DRLow/Neg (x106/L)	% TLR4 +ve	TLR4 (MedFI)	% TLR2 +ve	TLR2 (MedFI)	% CD86 +ve	CD86 (MedFI)	B cells (x106/L)	NK cells (x106/L)	CD56DIM NK cells (x106/L)	CD56BRIGHT NK cells (x106/L)	NKT cells (x106/L)	CD3+ (106/L)	CD3+ 4+ (106/L)	CD3+ CD4+ 45RA+ CCR7- (106/L)	CD3+ CD4+ CD45RA+ CCR7+ (106/L)
	20.43	14.05	4.1	1.81	1.18	68.8	20.1	8.9	5.8	100	120047	19661	100116	177481	14200	15606	25751	66454	4.67986	2553			8.1	1138.05	19	2	70.64	29.36	1280	530	99	124	12.16	220.096	50	8	100	298	100	92						1934	1270	33	395
	4.75	3.14	1.24	0.34	0.04	66.2	23.9	7.1	0.9	97	267070	31172	95332	198617	34747	12176	15274	61086	1.76	11921			8.3	260.62	8	0	91.64	8.36	310	30	100	143	13.16	44.744	71	14	100	399	100	76						778	586	138	55
	11.54	6.37	4.18	0.65	0.09	55.2	36.2	5.6	0.8	95	75144	25272	103145	182530	15346	17521	28698	59486	3.88	4298			3.6	229.32	16	1	87.61	12.39	570	80	99	249	9.58	62.27	64	11	100	247	99	67						2637	1481	42	614
	16.62	10.17	5.41	0.89	1.29	61.3	32.6	5.3	7.8	100	160964	15046	95773	135879	16442	17055	19662	48966	2.9781	2877			10.8	1098.36	11	1	89.34	10.66	800	90	100	186	11.55	102.795	58	10	100	371	97	72						3087	1496	120	212
	20.06	16.6	2.67	0.57	0.19	82.7	13.3	2.9	1	99	88710	33180	122199	64488	31080	14350	11855	65174	2.1	1659			5.1	846.6	6	0	98.12	1.88	560	10	91	48	60.55	345.135	36	5	100	215	92	46						1636	1054	68	615
	13.9	11.7	1.45	0.57	0.08	84.4	10.5	4.1	0.6	95	38979	43541	92169	254867	13058	17907	26323	65591	5.02305	725			8.2	959.4	6	0	93.02	6.98	530	40	100	266	6.67	38.019	50	7	99	278	100	77	160	317	299	18	134	758	393	11	171
	21.62	14.44	5.72	1.3	0.69	66.7	26.5	6	3.2	100	245710	26484	140223	130176	15596	15287	18841	94796	6.07823	1284			21.4	3090.16	4	0	96.49	3.51	1250	50	99	123	12.21	158.73	42	6	100	223	98	60	658	926	898	28	64	3527	2183	101	1082
	11.39	4.55	5.76	0.5	0.14	40	50.5	7.1	1.3	100	163219	22136	103433	186148	12531	14907	29278	132279	10.5561	5479			6.4	291.2	28	2	75.51	24.49	380	120	100	247	5.52	27.6	56	9	100	222	100	82	126	1920	1862	58	217	3463	1759	488	144
	8.98	4.45	3.75	0.55	0.02	49.6	41.8	6.1	0.3	100	288013	24309	103189	131684	23097	16443	22341	97293	4.21237	13908			4.4	195.8	9	2	86.74	13.26	480	70	99	266	7.35	40.425	58	10	100	298	100	115	263	829	776	53	460	2463	1049	39	260
	21.94	14.84	5.7	0.81	0.34	67.7	26	3.7	1.6	100	182414	40142	121574	116784	22123	12121	10380	67567	3.05415	874			6.6	979.44	3	1	95	5	770	40	88	36	27.51	222.831	42	6	99	172	98	74	570	567	510	57	106	4039	1984	35	1071
										98	84487	32509	123404	111638	14008	15329	21865	89445	6.38528	1968			33.6		17	1	82.55	17.45			98	199	13.35		65	11	100	298	100	92
	5.7	3.17	1.67	0.64	0.01	55.7	29.3	11.2	0.2	100	215480	24670	63046	171234	29265	16221	30018	57055	1.9496	2074			5.9	187.03	15	0	86.32	13.68	550	90	100	214	8.21	52.544	47	7	100	215	100	96	105	190	180	10	137	1301	634	27	151
	10.04	8.04	1.24	0.71	0.02	80.1	12.3	7.1	0.2	100	231168	10375	56682	117397	61614	9074	14910	82626	1.34103	3291			15.7	1262.28	10	1	91.31	8.69	648	62	99	257	7.73	55	84	21	100	400	100	103	149	183	173	10	24	815	538	11	294
	11.38	6.13	4.1	0.89	0.02	53.9	36	7.8	0.2	100	132134	30609	52560	257593	12689	17139	23250	88546	6.97817	2233	1793	17.0714	4.3	263.59	15	1	83.56	16.44	740	150	98	248	7.93	70.577	61	10	100	333	98	73	250	950	913	37	45	2667	1642	101	1057
	20.17	17	2.46	0.63	0.2	84.3	12.2	3.1	1	99	81304	32340	103167	96447	41963	10405	11526	123119	2.93	969	4825	6.70259	9.9	1683
	9.24	4.52	3.73	0.45	0.16	49	40.3	4.9	1.7	68	21583	25915	76704	144836	34093	16501	19732	105097	3.1	2974	4009	6.46421	4.7	212.44
	8.59	5.04	2	1.11	0.12	58.8	23.1	12.9	1.4	100	160391	22227	86271	225025	13477	16980	21561	98844	7.3	3080	1424	15.6088	2.3	115.92	28	2	80.01	19.99	890	220	98	138	13.41	148.851	66	12	100	297	99	53	136	485	475	10	69	1261	875	24	364
	16.52	8.19	6.92	1.09	0.15	49.6	41.9	6.6	0.9			18522	58203	131917	29780	16483	18741	97158	3.26253	1684	3560	5.20281	6.8	556.92	6	0	94.58	5.42	1030	60	98	142	11.97	130.473	69	13	97	248	100	107	494	1801	1747	54	237	4587	2655	97	1402
	26.06	17.56	5.83	1.9	0.44	67.3	22.4	7.3	1.7			30747	86122	184287	33846	14283	16427	113328	3.35	1577	3298	9.32292	26.5	4653.4	5	0	97.71	2.29	1860	40	98	110	13.57	257.83	43	7	100	345	100	79	385	2403	2331	72	227	2851	1303	34	399
	15.06	7.37	6.79	0.65	0.15	49	45.1	4.3	1			3367	67758	163707	125308	10403	5563	207996	1.66	2008	344	9.78779	3.4	250.58	4	0	98.33	1.67	640	10	97	220	13.06	84.89	55	9	99	514	99	149	1423	716	681	35	335	4384	2513	141	782
	12.82	6.46	5.63	0.46	0.22	50.3	43.9	3.6	1.8			23426	89189	154364	25523	15072	16613	115218	4.5	2145	2452	9.55383	2.4	155.04	5	0	93.08	6.92	428	32	99	184	11.44	52.624	62	10	100	267	99	85	815	1012	980	32	179	3429	1942	28	508
	10.77	6.31	3.81	0.51	0.2	58.6	35.4	4.7	1.8			36421	69806	177150	26273	12877	14743	94215	3.586	3015	2066	17.6288	1.8	113.58	2	4	93.01	7.07	474	36	99	332	8.86	45.186	63	12	99	321	99	96	293	817	787	30	22	2537	1793	24	935
	19.54	13.06	5.21	1	0.3	66.9	26.7	5.1	1.5			27940	44030	109073	7751	13602	7737	35980	4.64198	154	7330	3.81173	3.4	444.04	4	1	92.5	7.5	925	75	97	84	14.96	149.6	37	6					453	1021	990	31	1017	3402	1576	120	530
	14.79	10.42	3.67	0.54	0.21	70.6	24.8	3.6	1.4			23118	63130	85134	28393	11278	4531	67546	2.37897	654	1796	12.8719	7.8	812.76	10	1	90.83	9.17	490	50	99	207	9.61	51.894	49	8	100	185	99	73	139	248	239	9	404	3194	1790	73	930
	14.09	10.2	2.91	0.9	0.19	72.4	20.6	6.4	1.4			32746	41040	63328	6751	12344	8372	48681	7.21093	448	3581	9.14437	10.2	1040.4	4	0	95.83	4.17	862	38	97	92	8.96	80.64							279	685	673	12	107	1694	905	33	281
	15.43	10.16	4.24	0.77	0.64	65.9	27.5	5	4.1			18571	80116	109790	8103	13817	16823	55207	6.81316	2697	3269	5.68094	48.9	4968.24	11	1	89.79	10.21	691	79	93	94	16.54	127.358	62	10	99	248	99	88	288	561	529	32	247	3189	1677	109	839
	20.61	15.06	4.26	1.06	0.38	73.1	20.7	5.1	1.9			33139	59931	46971	11998	12732	9448	55865	4.65619	2053	971	34.1287	19.6	2951.76	9	0	90.68	9.32	961	99	98	132	10.82	114.692	56	9	100	222	100	79	487	903	884	19	421	2645	1174	36	385
	11.38	5.22	4.37	1.35	0.07	45.9	38.4	11.8	0.6			21758	73731	51758	10448	15277	22642	74340	7.11524	1532	1006	21.6282	3.7	193.14	19	1	81.72	18.28	1103	247	99	320	3.92	52.92	49	7	100	239	100	82	225	1446	1434	12	108	2369	1368	24	627
	24.18	17.35	5.12	1.22	0.4	71.7	21.2	5.1	1.7			34790	70050	140285	12843	15502	11868	49717	3.87	1271	5630	6.1794	17.3	3001.55	8	1	92.34	7.66	1127	93	98	154	10.68	130.296	56	9	100	287	98	61	524	1531	1490	41	83	2856	1631	52	873
	7.89	4	2.94	0.55	0.13	50.7	37.3	7	1.7			29929	63887	67961	7658	19405	13405	58379	7.62	1877	1907	15.6943	9.8	392	8	1	93.64	6.36	515	35	98	118	8.4	46.2	50	8	99	277	100	62	386	351	335	16	207	1980	1069	18	787
	5.27	1.83	2.8	0.53	0.01	34.6	53.2	10.1	0.2			38574	55012	97112	27503	17030	12710	57127	2.1	1992	1989	19.3937	4.4	80.52																	171	500	475	25	138	1856	913	21	486
	16.52	13.94	1.7	0.79	0.73	84.3	10.3	4.8	4.4			32909	49480	88658	27741	12714	10811	42271	1.52377	1445	8590	3.83108	33.6	4683.84	12	3	90.6	9.36	716	74	97	128	10.12	80	56	11	100	321	99	59	111	550	541	9	33	891	672	9	372
	12.9	8.27	3.83	0.66	0.09	64.1	29.7	5.1	0.7			47907	77687	69075	5172	18940	18785	69232	13.39	327	3149	15.21	20.7	1711.89	1	0	98.92	1.08	653	7	99	118	6.36	41.976	40	7	100	154	99	47	460	449	418	31	192	2699	1881	17	1133
	11.6	4.89	5.75	0.73	0.06	42.1	49.6	6.3	0.5			21183	71209	110260	11041	14451	19868	99999	9.06	4006	1193	17.76	3.7	180.93	3	0	97.64	2.36	713	17	100	309	8.76	63.948	61	10	100	222	100	71	345	1404	1298	106	562	3850	2088	85	1189
	7.54	4.77	2.15	0.51	0.01	63.2	28.5	6.7	0.2			36927	66492	141611	33307	14781	16684	86911	2.61	3965	2506	14.74	4.3	205.11	8	1	93.9	6.1	479	31	100	165	8.33	42.483	77	11	100	166	100	93	280	330	305	25	83	1367	714	43	324
										100	201033	37241	99331	91511	19017	15435	12907	80101	4.21207	2101	5534	6.72949	13.6		6	1	94.42	5.08			100	238	4.4
	13.53	8.34	4.3	0.8	0.06	61.7	31.7	5.9	0.4	100	254510	30999	69216	121075	15922	14192	19416	51643	3.2	2002	3231	9.59	45	3753	7	0	96.5	3.5	772	28	98	159	11.41	91.28							215	378	332	46	501	3651	1149	25	393
	4.39	0.94	3.04	0.25	0.11	21.4	69.2	5.8	2.5	88	127176	23104	41420	98676	25714	11061	14595	62349	2.42471	3073	5349	4.31931	2.7	25.38	26	2	76.16	23.84	190	60	99	309	7.27	18.175	76	18	99	232	100	115	91	409	395	14	664	2432	1028	253	294
	20.79	9.34	10.02	0.75	0.99	45	48.2	3.6	4.8	100	190579	29362	90600	116199	15616	13397	23354	62967	4.03	611	11687	2.5	3.5	326.9	5	1	97.12	2.88	728	22	99	178	8.81	66.075	31	5	100	144	99	65	601	1188	1146	42	2447	757	134	5	36
	8.28	4.21	3.53	0.33	0.04	50.9	42.6	3.9	0.5	99	164974	19617	96814	152209	18353	13047	28100	105150	5.73	2828	1030	19.05	3.9	164.19	4	1	96.99	3.01	320	10	99	159	6.41	21.153	51	8	100	207	100	81	459	685	660	25	508	2194	864	28	566
	19.75	8	9.96	1.18	0.33	40.5	50.4	6	1.6	94	82128	18881	72247	192079	30174	13680	20111	82759	2.74273	1268	3446	5.47911	7.2	576	12	1	89.96	10.04	1062	118	100	257	5	59	48	8	100	358	100	123	896	2329	2251	78	195	6137	3542	56	1514
	23.87	17.8	4.13	1.48	0.99	74.6	17.3	6.2	4.1	100	53585	34711	79818	241459	37564	11345	16386	97428	2.59365	2166	3912	8.87296	17.5	3115	22	3	79	21	1169	311	97	98	13.76	203.648	48	8	100	257	100	80	207	1037	1018	19	137	2771	1360	7	785
	13.94	6.77	5.87	1.01	0.27	48.5	42.1	7.3	1.9	100	186714	31621	122726	194759	16176	15012	26704	83628	5.16988	2184	1630	19.3994	7.1	480.67	9	3	92.04	7.96	930	80	99	153	8.64	87.264	20	5	100	186	100	69	352	1847	1827	20	66	3391	2273	42	1417
	5.8	3.3	1.69	0.52	0.02	57.3	29.2	9	0.4	100	235301	17246	62592	169201	22483	14789	16988	39596	1.76	1270	2993	5.76	6.9	227.7	9	0	91.88	8.12	478	42	99	147	10.16	52.832	26	5	100	239	100	71	17	446	436	10	129	1034	559	19	184
	14.81	6.22	7.19	1.19	0.1	42.1	48.5	8	0.7	100	214276	31091	58905	192107	24743	12995	13398	88759	3.58724	778	1662	18.707	6.8	422.96	13	1	88.04	11.96	1048	142	99	184	14.44	171.836	52	9	100	309	99	100	360	1063	1046	17	1642	5519	3049	196	69
	21.19	13.55	6.01	1.24	0.18	63.9	28.4	5.8	0.8	91	31375	32439	76478	148993	12095	18388	19868	78816	6.51641	1242	2620	12.3813	47.5	6436.25	3	1	97.16	2.84	1205	35	92	75	22.4	278	30	5	100	166	99	48	481	906	881	25	250	4526	2332	79	1292
	8.04	4.8	2.75	0.31	0.42	59.6	34.2	3.9	5.2	100	229913	22684	72438	133781	45333	15137	11641	76113	1.67898	1221	4695	4.83152	4.9	235.2	9	2	92.82	7.18	288	22	95	57	20.24	62.744	43	8	99	249	99	48	110	584	562	22	45	1887	1307	21	445
	20.41	13.68	5.37	1.11	0.08	67	26.3	5.4	0.4	100	295379	25622	102534	176169	13306	16990	22462	66450	4.99399	978	3841	6.67066	6	820.8	3	0	96.78	3.22	1074	36	99	191	8.84	98	33	5	100	178	99	65	215	1668	1635	33	96	3259	1775	31	907
	11.36	6.29	4.47	0.54	0.49	55.4	39.3	4.7	4.3	100	191145	20400	83942	183134	20297	15438	19760	71969	3.54579	1125	2446	8.34015	59.1	3717.39																	179
	10.04	4.57	4.68	0.57	0.07	45.5	46.6	5.7	0.7	100	168337	20524	91878	144680	20020	15088	26218	77838	3.89	2527	1504	13.65	5.6	255.92	16	2	86.03	13.97	490	80	100	184	6.2	35	43	7	100	214	100	72	655	475	458	17	141	3624	2131	84	505
	9.95	5.17	4.03	0.63	0.1	52	40.5	6.3	1	100	206201	30850	87494	138553	26315	13671	18162	104423	3.97	1552	5767	5.35	7.1	367.07	6	2	95.4	4.6	601	29	99	153	8.92	56	12	50	100	287	100	113	121	2158	2102	56	123	1344	696	22	417
	8.84	6.15	1.94	0.57	0.03	69.6	22	6.5	0.4	100	121388	33821	50980	181430	32359	15066	13996	83046	2.57	1073	2795	12.1	13.6	836.4	6	13	85.8	14.2	489	81	100	297	6.71	38	56	9	100	320	100	93	97	559	547	12	53	1175	788	18	448
	7.21	4.34	2.33	0.46	0.02	60.1	32.3	6.4	0.3	95	87323	27732	69362	112342	29342	19634	19259	106978	3.65	1315	1544	17.96	3.5	151.9	5	0	95.31	4.69	438	22	100	287	6.44	30	60	10	100	248	100	104	70	634	621	13	168	1371	433	32	116
	6.22	3.32	2.14	0.62	0.09	53.5	34.5	9.9	1.4	100	191673	28051	70954	167481	22319	20159	22405	84247	3.77	1485	5324	5.26	3.7	122.84	8	1	93.15	6.85	578	42	97	115	12.05	75	60	11	100	223	100	66	43	741	726	15	31	1199	725	28	344
	12.53	7.34	4.1	0.66	0.11	58.5	32.8	5.3	0.9	99	238296	36576	28040	122748	72100	14261	7586	144152	2	1057	3359	10.89	11	807.4																	82	2006	1989	17	16	1761	1404	32	468
	23.03	12	7.76	1.56	0.45	52.1	33.7	6.6	2	100	140929	26517	76689	53411	15398	17833	18514	78398	5.09	852	4557	5.82	2.8	336	9	1	91.77	8.23	1432	128	98	132	10.3	160.68							621	1201	1144	57	779	5232	2579	258	1113
	10.28	5.94	3.23	0.91	0.02	57.8	31.5	8.9	0.2	99	97976	16583	69806	106428	8524	21159	22330	94861	11.12	2298	2341	7.08	2.8	166.32	39	4	82.6	17.4	752	158	94	64	21.36	194	69	11	100	173	100	33	162	1563	1553	10	33	1570	671	17	331
	21.56	15.16	4.87	1.23	0.18	70.4	22.6	5.7	0.8
	14.28	8.49	5.1	0.56	0.23	59.5	35.7	4	1.6	100	225680	15958	69896	23137	7986	21578	14593	49662	6.21863	560	2482	6.42949	4.5	382.05							97	84	13.46	75	33	5	100	173	100	43	204	1162	1138	24	371	3558	1421	349	251
	28.39	21.39	5.85	0.85	0.16	75.4	20.6	3	0.6	100	279634	37557	58973	67880	29153	5420	10131	61722	2.11717	630	4980	7.54157	1.4	299.46	19	1	80.74	19.26	686	164	90	64	17.93	152	89	19	99	173	100	82	234	1258	1210	48	1107	4269	1678	534	1057
	12.9	7.23	4.2	0.85	0.02	56	32.6	6.6	0.2	100	108660	24829	69327	100774	21841	18166	18583	63592	2.91159	1438	5757	4.31284	4.5	325.35	5	1	94.2	5.8	801	49	99	213	7.38	63	40	6	100	232	100	52	336	1824	1787	37	42	1811	1131	52	532
	9.53	5.24	3.69	0.45	0.21	55	38.8	4.7	2.2	95	120609	23494	56768	90027	36455	12138	7106	65387	1.79364	1785	4908	4.78688	6.4	335.36
	17.84	11.94	5.18	0.66	0.65	66.8	29.1	3.7	3.7	100	211001	19902	75564	111108	12468	14907	16867	81585	6.54355	596	2079	9.57287	50.6	6041.64	7	1	92.37	7.63	610	50	95	82	13.13	87	17	3	100	258	99	53	207	830	761	69	155	3802	1686	54	1060
	16.81	10.52	4.63	1.18	0.13	62.6	27.5	7	0.8	100	274107	22590	71060	232159	65386	21552	18928	165482	2.53085	1861	1983	11.3918	12.9	1357.08	11	1	88.44	11.56	1044	136	99	132	7.75	91	58	11	100	288	100	73	463	922	866	56	94	3117	1654	41	927
	11.86	4.03	7	0.69	0.26	33.9	59	5.8	2.2	99	235931	28520	107193	176252	16686	17370	22437	97647	5.85203	1989	2066	13.8045	5.9	237.77	9	0	90.84	9.16	627	63	100	248	7.15	49	39	7	100	232	100	69	506	1551	1492	59	336	4635	2234	21	1268
	11.32	5.29	4.95	0.77	0.02	46.7	43.8	6.8	0.2	100	218015	27183	48878	83391	24604	17386	4937	80323	3.26463	1104	11652	2.3329	1.9	100.51																	594
	10.75	7.3	2.52	0.78	0.29	68	23.4	7.3	2.7	100	374283	42804	58717	141869	11230	19521	20747	74611	6.6439	2254	1866	22.9389	4.8	350	10	1	89.68	10.32	700	80	100	231	3.52	27	26	5	100	268	100	66	25	749	736	13	763	1636	577	29	97
	21.49	13.3	6.43	1.19	0.39	62	29.9	5.5	1.8	100	178691	40576	72985	208635	21090	15833	15868	110226	5.22646	858	7354	5.51754	34.1	4535	14	2	85.84	14.16	1021	169	98	114	12.28	146	40	6	100	332	100	72	707	1235	1180	55	123	4367	2209	43	1403
	6.38	2.46	3.3	0.52	0.1	38.5	51.8	8.1	0.2	100	232188	21667	96273	222219	12549	26771	46874	144802	11.5389	6820	2982	7.26593	4.4	108	27	4	71.95	28.05	374	146	100	206	6.36	33	37	6	100	178	100	64	165	298	282	16	254	2737	1221	89	528
	7.74	3.42	3.57	0.53	0.19	44.1	46.1	7	2.5	100	316698	35770	125194	212659	28518	19240	26584	116378	4.08086	3231	5610	6.37611	7.6	259.92	8	2	93.82	6.18	497	33	100	256	4.36	23	30	5	100	83	100	63	178	717	692	25	206	2433	971	48	391
	11.21	2.83	7.91	0.34	0.03	25.2	70.5	3.1	0.3	100	261150	25861	74873	270801	86687	18537	14165	164287	1.89517	7566	4981	5.19193	8.9	251	11	5	95.73	4.27	325	15	100	298	3.72	13	86	18	100	534	100	80	158	3023	3006	17	533	3852	904	48	125
	11.49	4.32	6.54	0.51	0.21	37.6	56.9	4.5	1.8	100	351253	29658	28818	112992	39357	26034	13854	112781	2.86559	2995	10496	2.82565	10.2	441
	11.47	5.24	5.32	0.66	0.22	45.6	46.4	5.8	2	98	91777	44803	96348	177307	8358	28698	29392	84020	10.0526	1165	14289	3.13549	1.9	100
	19.19	15.23	3.06	0.68	0.12	79.4	15.9	3.5	0.6	100	219634	47595	79331	218316	20098	21557	21683	129505	6.44368	1381	6905	6.89283	33.3	5072
	11.77	5.7	4.69	0.9	0.18	48.5	39.9	7.6	1.5	99	66104	27544	98182	199274	19156	26991	35229	80333	4.19362	4507	6794	4.05417	5.3	302	13	1	92.12	7.88	829	71	99	213	8.16	73	40	7	100	120	100	51	281	1319	1282	37	89	2928	1823	11	757
	13.3	6.61	5.13	1.2	0.07	49.7	38.6	9	0.5	100	170537	27574	90426	172519	13892	28951	34076	90391	6.50669	2120	4699	5.86806	6.7	443	10	1	90.28	9.72	1083	117	99	123	10.08	121	43	8	100	155	100	49	462	1579	1548	31	24	2698	1688	123	800
	13.81	10.12	2.54	1	0.08	73.3	18.4	7.2	0.6	100	222529	63323	150227	218526	32787	22659	33372	132823	4.05109	2112	6325	10.0115	10.1	1022	9	1	91.03	8.71	910	90	99	199	6.08	61	61	11	100	223	100	55	152	562	552	10	219	1664	830	102	138
	10.14	3.02	6.26	0.71	0.02	29.8	61.7	7	0.2	96	47174	47979	66925	134000	27155	22649	32158	90133	3.3192	2886	4572	10.4941	11.5	347	18	3	81.72	18.28	580	130	100	371	5.96	42	44	8	100	200	100	72	125	1447	1430	17	900	4362	1761	349	310
	13.56	8.54	4.14	0.75	0.03	63.1	30.5	5.5	0.2	100	208220	61372	120862	140405	30532	24292	31706	108126	3.5414	3748	5612	10.9359	9.9	845	7	1	92.4	7.6	693	57	94	70	15.16	114	41	6	100	129	100	46	373	523	512	11	90	3073	1564	18	790
	7.2	3.67	2.59	0.8	0.01	51.1	36	11.1	0.2	100	356519	30304	45963	190902	65758	17897	26254	123327	1.87547	2648	1888	16.0508	6	220	14	0	85.31	14.69	682	118	99	160	8.56	68	57	10	100	240	100	89	363	798	766	32	33	1264	743	8	311
	5.51	3.41	1.52	0.4	0.02	61.9	27.5	7.3	0.4
	17.43	12.48	3.46	1.1	0.38	71.7	19.8	6.3	2.2	100	186728	19220	47484	152384	83069	13416	11981	135886	1.63582	1003	2627	7.31633	17.5	2184	5	0	95.36	4.64	1049	51	99	178	7.48	82	45	8	100	358	100	94
	26.16	21.95	1.6	2.58	0.1	83.9	6.1	9.9	0.4	100	169153	16455	62388	32057	38432	10948	12099	126850	3.30063	972	1851	8.88979	4.2	922	3	0	98.48	1.52	2540	40	96	63	9.48	245	38	6	99	134	96	46	144	306	300	6	8	731	585	15	318
	10.77	7.72	2.04	0.81	0.04	71.7	18.9	7.5	0.3	100	114021	31100	97091	138448	7090	24080	55963	58519	8.25374	2061	4647	6.69249	3.2	247	14	2	85.18	14.82	690	120	96	118	8.88	72	28	5	100	207	100	71	82	104	97	7	143	1597	760	33	278
	15.73	10	4.19	1.13	0.04	63.7	26.6	7.2	0.3	77	17958	39719	69436	145540	17949	17653	18894	87971	4.90116	2428	6875	5.77731	4.3	430	9	1	90.68	9.32	1025	105	97	94	10.56	119	26	5	100	124	99	79	419	580	559	21	15	3003	2502	17	1143
	9.15	3.83	3.84	1	0.01	41.9	42	10.9	0.1	89	34638	35440	46731	224233	13293	17488	23584	75283	5.66336	882	7354	4.81915	6.3	241	10	1	89.65	10.35	896	104	100	248	4.4	44	35	7	100	208	100	92	154	1075	1074	1	230	2074	987	12	316
	8.25	5.7	2.11	0.36	0.07	69.1	25.6	4.4	0.8
	15.13	6.73	6.77	1.22	0.2	44.5	44.7	8.1	1.3	99	133516	33954	99720	191507	20363	22485		63891	3.1376	2082	5947	5.70943	11.9	801	11	1	88.53	11.47	1080	140	99	184	6.47	79	40	7	98	231	100	76	203	1058	1032	26	1535	5231	1851	253	667
	21.51	11.86	6.33	2.56	0.42	55.2	29.4	11.9	2	100	384656	23281	73523	202949	42195	15506	18957	52961	1.25515	517	15571	1.49515	7.4	878	9	2	90.88	9.12	2327	233	98	137	10.2	261.12	79	13	100	477	100	67	63	3060	2985	75	623	2942	1351	241	186
[truncated: 27 more columns]

## Sheet: T=4-12h
WBC [109/L]	NEUT [109/L]	LYMPH [109/L]	MONO [109/L]	IG [109/L]	NEUT %	LYMPH %	MONO %	IG %	ROS TO PMA (%)	ROS TO PMA (MFI)	L-SELECTIN (MedFI)	CD88 (MedFI)	CD16 (MedFI)	CD11B (MedFI)	CXCR1 (MedFI)	CXCR2 (MedFI)	CD11B + FMLF (MedFI)	Fold Increase in CD11b expression with fMLf	CD63 (MedFI)	CD62L + FMLF (MedFI)	Fold decrease in CD62L MedFI	% CD16BRIGHT CD62LDIM	NUMBER CD16BRIGHT CD62LDIM [106/L]	CD16 % +ve	CD16 (MedFI)	% CD14+ 16-	% CD14+ 16+	CD14+ 16- (x106/L)	CD14+ 16+ (x106/L)	% HLA-DR +ve	HLA-DR (MedFI)	% CD14+ HLA-DRLow/Neg	CD14+ HLA-DRLow/Neg (x106/L)	% TLR4 +ve	TLR4 (MedFI)	% TLR2 +ve	TLR2 (MedFI)	% CD86 +ve	CD86 (MedFI)	B cells (x106/L)	NK cells (x106/L)	CD56DIM NK cells (x106/L)	CD56BRIGHT NK cells (x106/L)	NKT cells (x106/L)	CD3+ (106/L)	CD3+ 4+ (106/L)	CD3+ CD4+ 45RA+ CCR7- (106/L)	CD3+ CD4+ CD45RA+ CCR7+ (106/L)	CD3+ CD4+ CD45RA- CCR7+ (106/L)
31.9	27.8	1.08	2.89	0.88	87.2	3.4	9	2.7	100	158772	15587	86728	145092	14792	13219	22256	76982	5.2043	909			7.8	2168.4	14	1	86.08	13.8	2490	400	98	100	14.12	408.068	42	8	100	185	98	46						422	352	6	116	131
16.86	15.28	0.74	0.82	0.04	90.6	4.4	4.9	0.3	100	125993	23527	86158	89608	18893	14520	17494	49703	2.63	1966			8.3	1268.24	12	1	89.84	10.16	740	80	96	58	38.75	317.75	54	10	100	345	92	38						249	156	60	4	48
35.39	31.43	2.02	1.85	0.46	88.8	5.7	5.2	1.3	98	84190	29558	80859	52715	9963	11530	15666	46021	4.62	1127			7.9	2482.97	15	1	91.24	8.76	1690	160	98	116	23.91	442.335	32	5	100	149	99	51						1188	761	16	363	229
23.5	21.65	0.6	1.22	0.2	92.2	2.5	5.2	0.9	100	135901		98933	85225	26095	13398	13886	95970	3.67772	2207					11	1	87.68	12.32	1070	150	95	79	19.62	239.364	36	6	100	497	9	6						278	159	2	86	48
13.38	11.54	0.81	1.01	0.02	86.2	6.1	7.5	0.2	100	206889	16233	94226	25717	35443	15461	10832	77768	2.19	2345			8	923.2	27	1	77.62	22.38	780	230	90	41	60.12	607.212	50	8	100	156	82	25						452	303	4	179	78
30.36	27.95	0.59	1.75	0.13	92	2	5.8	0.4	95	90439	16252	91291	208989	18846	12218	17869	66656	3.53688	402			5.8	1621.1	2	0	98.48	1.52	1720	30	98	128	23.84	417.2	31	6	100	223	99	49	53	135	132	3	24	191	131	3	56	41
18.2	14.6	1.48	2.07	0.05	80.4	8.1	11.4	0.3	74	32777	17171	114847	90120	18458	15602	20353	58857	3.1887	1640			8.2	1197.2	6	0	94.4	5.58	1950	120	98	95	22.49	465.543	54	9	100	232	89	27	340	94	89	5	13	558	318	8	132	85
15.26	13.48	0.98	0.7	0.06	88.4	6.5	4.6	0.4	100	112786	28213	105506	149093	12090	15359	27053	135281	11.1895	2801			16.2	2183.76	12	0	89.68	10.32	630	70	99	154	16.41	114.87	43	8	100	172	99	58	72	297	291	6	29	506	325	45	48	115
10.93	7.67	2.4	0.76	0.03	70.1	22	7	0.3	76	35544	25519	84877	61799	12114	16869	11149	60546	4.99802	542			7.3	559.91	10	0	85.91	14.09	650	110	82	28	33.06	251.256	48	8	100	173	83	23	384	85	63	22	25	1752	782	17	479	144
									53	14267	21307	95471	84138	13295	15034	21636	88563	6.66138	1735			6.7		17	2	81.91	18.09			94	72	34.16		55	9	100	231	96	46
11.85	9.94	0.85	1	0.02	83.9	7.2	8.4	0.2	100	103995	25816	71746	124073	26674	15155	20601	88627	3.3226	1577			4	397.6	8	1	93.51	6.49	940	60	98	85	34.48	344.8	32	5	100	155	98	49	57	56	51	5	54	653	332	8	70	135
20.67	16.7	1.95	1.93	0.06	80.8	9.5	9.3	0.3	97	73490	26196	58162	162340	15498	14409	16814	77483	4.99955	1513	2061	12.7103	2	334	20	0	78	22	1510	420	98	143	16.95	327.135	52	9	100	259	92	51	189	184	176	8	12	1280	837	42	511	122
17.1	14.54	1.07	1.5	0.09	84.8	6.2	8.8	0.5	93	48763	27048	83955	62892	11838	9316	10374	114991	9.7	586	2100	12.88	6.5	945.1
10.84	8.62	1.46	0.66	0.03	79.6	13.5	6.1	0.3	68	25902	22321	92841	128733	17665	17923	19700	98049	5.55	2899	2390	9.33933	7.6	655.12
10.38	7.98	0.94	1.36	0.04	77	9.1	13.1	0.4	55	10838	19998	75636	132498	13482	13118	17011	92779	6.88	2234	1487	13.4486	3.7	295.26	17	1	89.4	10.6	1216	144	95	80	24.29	330.344	44	7	100	247	95	38	64	272	269	3	29	524	385	6	193	112
23	18.68	2.27	1.95	0.2	81.3	9.9	8.5	0.9			19611	74562	65358	17493	11939	9901	86339	4.93563	540	1396	14.048	7	1307.6	1	0	98.8	1.2	1930	20	98	109	20.98	409.11	44	7	100	148	97	40	278	307	294	13	34	1520	1003	10	627	277
20.56	17.73	1	1.77	0.1	86.2	4.9	8.6	0.5			23721	69093	116758	12085	13188	14948	118180	9.78	1557	2158	10.9921	13.1	2322.63	6	1	97.72	2.28	1730	40	96	79	23.49	415.773	39	6	100	239	97	33	154	151	144	7	31	631	383	3	73	217
26.53	20.39	3.56	2.43	0.66	76.8	13.4	9.2	2.5			15543	49941	58903	20409	7085	5190	98275	4.82	238	848	18.329	9	1835.1							95	88	28.74	698.382	16	3	100	193	99	62	817	649	638	11	242	1762	908	63	332	326
14.12	11.48	1.63	0.95	0.04	81.3	11.5	6.8	0.3			26705	99835	125570	10625	16485	19656	106243	10	1058	1112	24.0153	5.7	654.36	3	0	94.84	5.16	901	49	98	88	37.14	352.83	60	10	100	214	98	32	314	175	165	10	39	1032	623	4	231	217
17.8	16.1	0.56	1.11	0.13	90.4	3.2	6.3	0.7			24703	62803	95147	18291	10618	9884	73828	4.0363	402	1371	18.0182	3.6	579.6	4	0	96.4	3.76	1070	42	100	160	31.07	344.877	45	8	100	193	96	34	82	114	109	5	3	318	248	1	131	82
13.96	12.14	1.06	0.74	0.1	86.9	7.6	5.3	0.7			27278	75956	99666	8358	15549	9672	65332	7.8167	1649	2018	13.5173	8.9	1080.46	6	0	94.68	5.32	701	39	99	143	14.18	104.932	55	10	100	268	100	73	76	74	72	2	77	865	613	24	396	109
21.25	18.53	1.04	1.65	0.11	87.2	4.9	7.8	0.5			12503	31490	34882	14064	11528	6883	46356	3.29608	224	1512	8.26918	5.6	1037.68	10	0	90.4	9.6	1492	158	94	65	18.57	306.405							276	262	261	1	15	399	268	6	131	93
35.3	30.73	1.83	2.66	0.29	87	5.2	7.5	0.8			19472	70802	77482	10584	10948	12487	55968	5.28798	1077	960	20.2833	14.9	4578.77	4	1	95.92	4.08	2551	109	96	62	17.94	477.204	52	9	100	214	100	54	218	162	154	8	48	1335	865	19	504	272
32.11	30	0.73	1.28	0.15	93.4	2.3	4	0.5			14106	51166	24984	15102	9311	6979	62635	4.14746	319			4.6	1380	2	0	98.4	1.6	1260	20	95	68	23.27	297.856	31	5	100	161	87	20	96	104	102	2	9	410	287	8	156	56
20.36	16.47	1.65	2.13	0.11	80.9	8.1	10.5	0.6			74016	75066	42224	8141	13909	16971	67886	8.33878	741	1231	60.1267	5.7	938.79	4	0	95.91	4.09	2043	87	97	143	18.88	402.144	40	6	100	208	98	58	109	166	164	2	9	918	651	10	356	178
35.94	32.77	0.91	2.2	0.26	91.2	2.5	6.1	0.7			18355	53401	58436	16315	11814	8549	58527	3.59	596	2295	7.99782	4.9	1605.73	3	0	96.84	3.16	2130	70	95	115	16.44	361.68	43	8	100	193	90	23	133	226	225	1	4	362	281	2	179	71
10.33	8.65	0.65	1.01	0.03	83.7	6.3	9.8	0.3			24357	54898	39727	4436	18331	13535	44046	9.93	1155	831	29.3105	4.8	415.2	15	2	88.03	11.97	889	121	84	31	43.34	437.734	30	5	100	144	74	15	177	37	36	1	19	326	177	1	123	28
14.27	11.41	1.17	1.65	0.04	79.9	8.2	11.6	0.3			32268	75301	57546	8225	16166	14216	51916	6.31	1558	1422	22.692	3.9	444.99	12	1	87	13	1435	215	96	76	11.55	190.575	56	10	100	268	94	38	111	185	175	10	26	620	310	7	128	118
17.72	14.48	1.27	1.94	0.04	81.6	7.2	11	0.3			20701	66417	60685	7454	15977	15016	69844	9.37	411	661	31.32	5	724	3	0	97.78	2.22	1897	43	94	72	15.85	307.49	35	6	100	138	94	29	165	77	73	4	23	636	478	2	285	162
14.46	12.63	0.69	1.13	0.03	87.4	4.7	7.8	0.2			17038	62954	79640	13504	12901	16027	64267	4.76	1071	916	18.6	14.8	1869.24	5	0	95.92	4.04	1084	46	98	154	27.88	315.044	58	11	100	176	96	30	97	121	115	6	46	384	225	5	127	52
15.07	12.93	1.34	0.77	0.04	85.8	8.9	5.1	0.3	100	63232	26982	65966	87225	10998	14062	16439	71176	6.47	3355	1690	15.97	4.4	568.92	6	1	95.22	4.78	733	37	97	122	17.88	137.676	73	10	100	99	100	77	322	141	131	10	21	804	512	32	245	116
									99	39291	21286	103733	72818	10096	11649	11304	110274	10.9225	1236	154	138.221	7.2		3	1	97.6	2.4			98	94	25.87
23.3	20.32	1.73	1.2	0.11	87.3	7.4	5.2	0.5	100	186810	32072	89010	109231	4873	12434	24281	55468	11.38	266	3104	10.33	16.6	3373.12	2	1	98.83	1.17	1186	14	95	92	22.74	272.88							87	171	152	19	112	1410	512	6	228	108
22.9	20.1	1.08	1.62	0.24	87.7	4.7	7.1	1	100	92647	32145	105406	85665	13339	11445	20336	70382	5.28	357	11592	2.77	9.3	1869.3	2	0	99.2	0.8	1607	13	99	222	7.26	117.612	39	6	100	173	99	56	54	207	204	3	182	710	174	3	71	54
8.92	7.31	1.03	0.56	0.02	82	11.6	6.3	0.3	15	5809	17726	96277	65096	31484	6282	8119	91579	2.91	988	1211	14.64	7.6	555.56	5	0	97.5	2.5	546	14	100	118	14.89	83.384	35	6	100	208	95	34	196	87	83	4	85	709	367	5	299	46
17.52	14.19	2.19	1.07	0.08	81	12.5	6.1	0.4	94	30159	28692	82267	124625	18076	13773	19366	109137	6.03767	443	2704	10.6109	7.6	1078.44	4	1	97.68	2.32	1045	25	98	128	16.21	173.447	14	3	100	149	99	48	219	142	130	12	16	1722	1417	8	900	372
20.93	17.55	0.97	2.34	0.21	83.8	4.6	11.2	1	100	69082	23621	64269	118428	25898	7740	8696	68070	2.62839	1466	3184	7.41866	12.1	2123.55	22	1	78.68	21.32	1841	499	96	60	25.13	588.042	35	7	100	166	98	42	58	260	258	2	12	577	345	1	201	104
22.15	19.78	0.58	1.74	0.12	89.2	2.6	7.9	0.6	66	11796	21568	131197	117372	15602	11812	20830	77578	4.97231	930	1476	14.6125	5.5	1087.9	3	0	97.2	2.8	1691	49	97	102	16.43	285.882	11	3	100	161	99	47	58	73	73	0	4	359	260	1	145	76
10.23	9.51	0.57	0.11	0.06	93	5.6	1.1	0.5	96	53653	24764	75601	99688	10663	14898	16139	66619	6.25	1215	1590	15.58	14.2	1350.42																	11	136	134	2	38	325	197	4	81	56
20.19	17.74	1.13	1.26	0.12	87.9	5.6	6.2	0.6	100	95126	21147	60384	121725	11276	9899	12137	74278	6.58726	197	2515	8.40835	5.7	1011.18	5	1	95.96	4.04	1209	51	94	57	43.98	554.148	15	3	100	120	98	44	136	210	207	3	177	669	356	12	26	30
21.09	18.51	1.16	1.33	0.26	87.7	5.5	6.3	1.2	100	230537	20491	66172	105767	27341	9658	7171	118348	4.32859	550	2663	7.69471	14.2	2628.42	4	0	98.56	1.44	1311	19	93	51	25.12	334.096	18	4	100	155	83	20	104	139	129	10	10	766	568	6	273	195
18.75	16.85	0.9	1	0.21	89.8	4.8	5.3	1.1	99	31129	25955	105395	155081	22989	11934	12668	87051	3.78664	901	2036	12.748	12.8	2156.8																	54
12.87	9.71	2.23	0.9	0.04	75.4	17.4	7	0.3	100	135356	23399	112804	104635	21162	14403	21437	64550	3.05	1571	1057	22.7	12.8	1242.88	15	1	87.28	12.72	786	114	99	147	11.08	100	28	5	100	197	99	42	558	104	99	5	41	1547	1084	21	348	447
15.23	13.25	0.8	1.16	0.06	87.1	5.2	7.6	0.4	100	153000	27946	95379	99277	24663	11010	11669	92107	3.73	845	4016	6.96	5.9	781.75	1	0	99.44	0.56	1154	6	98	72	31.85	369	43	6	100	178	99	74	40	272	260	12	12	376	259	5	151	62
10.03	9.06	0.37	0.6	0.06	90.3	3.7	5.9	0.6	100	80142	28180	28707	73455	14426	13166	8064	72002	5	687	1449	19.4	7.9	715.74	9	0	92.56	7.44	555	45	97	84	41.16	247	27	5	100	143	93	31	19	198	197	1	8	120	88	2	46	22
14.61	13.37	0.54	0.65	0.06	91.5	3.7	4.5	0.4	100	66680	36484	87769	86344	15253	16656	18816	108264	7.1	573	1731	21.08	9.6	1283.52	3	0	97.33	2.67	633	17	98	160	22.08	144	28	5	100	143	99	62	32	77	74	3	25	328	186	3	47	73
11.3	9.92	0.54	0.82	0.03	87.7	4.8	7.3	0.3	100	123058	27332	91064	196205	10771	18256	30080	53068	4.93	1291	7884	3.47	6.4	634.88	6	1	95.03	4.97	779	41	89	40	35.1	288	43	8	100	193	100	47	22	76	74	2	3	253	168	1	77	64
10.93	9.09	0.93	0.89	0.04	83.2	8.5	8.1	0.4	85	31152	30282	58074	103290	13137	19871	19304	73351	5.58	1074	2812	10.77	8.4	763.56	9	0	92.88	7.12	827	63	98	73	29.56	263							56	325	321	4	4	510	385	2	116	215
9.24	8.29	0.57	0.37	0.03	89.7	6.2	4	0.4	88	45656	20416	72172	22555	33876	11998	11103	75705	2.23	1129	2268	9	7.9	654.91	10	0	90.36	9.64	334	36	98	98	14.12	52.244							63	109	108	1	40	315	155	12	62	37
15.91	13.51	1.13	1.21	0.04	85	7.1	7.6	0.3	100	87995	23368	75125	79686	6901	17590	18159	81220	11.77	932	2398	9.75	31.5	4255.65	24	3	89.61	10.39	1084	126	87	40	35.96	435	61	10	100	139	94	24	90	184	181	3	6	790	457	7	212	150
22.33	18.72	1.68	1.86	0.13	83.8	7.5	8.3	0.6			31506	116572	34961	11328	9997	9418	63361	5.59	479	9633	3.27	6.2	1160.64	7	0	93.52	6.48	1739	121	98	81	16.68	310	25	4	100	148	94	26	286	126	111	15	19	1207	665	12	455	100
14.18	12.22	1.15	0.79	0.08	86.1	8.1	5.6	0.6	100	199113	27345	76248	21368	11778	14621	11963	65082	5.52573	170	1868	14.6387	18	2199.6	3	0	97.48	2.52	770	20	92	52	28.76	227	7	18	99	167	97	35	69	151	149	2	27	851	532	26	208	168
20.93	19.19	1.03	0.63	0.22	91.7	4.9	3	1.1	100	95407	25167	65603	47878	13656	10830	6562	78262	5.73096	817	2889	8.71132	7.9	1516.01
17.11	15.25	1.02	0.79	0.06	89.2	6	4.6	0.3	100	35783	14850	76271	183912	23851	19961	22052	131590	5.51717	3339	582	25.5155	12.6	1921.5	18	3	81.31	18.69	642	148	96	75	22.19	175	47	8	100	186	100	46	173	58	56	2	9	733	484	5	189	178
15.13	11.85	1.91	1.35	0.06	78.3	12.6	8.9	0.4	100	92488	23517	77127	111148	29809	11364	15746	103197	3.46194	942	1062	22.1441	6.5	770.25	15	1	84.41	15.59	1140	210	91	82	42.21	570	30	6	100	186	97	34	248	112	102	10	32	1298	665	5	329	237
16.22	13.96	0.95	1.26	0.07	85.9	5.9	7.8	0.4	100	57180	29366	45587	100725	13782	16183	4187	67393	4.88993	713	15589	1.88376	7.3	1019.08																	133
13.67	11.36	1.01	1.28	0.07	83.1	7.4	9.4	0.5	100	96002	24173	77701	115840	18771	15260	10943	135793	7.23419	823	1190	20.3134	6.7	761	5	1	94.84	5.16	1214	66	93	49	33.97	435	46	7	100	257	93	27	293					659	392	15	161	109
18.64	16.77	0.59	1.23	0.14	90	3.2	6.6	0.8	100	240007	25752	145494	125154	13324	14413	27238	110412	8.2867	1203	1097	23.4749	4.3	721.11	2	0	98.84	1.16	1215	15	98	114	21.8	268	12	2	98	42	97	33	41	128	126	2	30	378	176	8	77	51
13.04	10.28	1.93	0.81	0.13	78.8	14.8	6.2	1	100	82188	41065	136545	155869	21234	14699	18668	94441	4.44763	397	8144	5.04236	12.9	1326	1	1	99.4	0.6	805	5	98	110	27.23	221	20	4	100	200	98	51	38	852	845	7	103	785	333	14	127	98
28.4	25.38	2.36	0.62	0.57	89.2	8.3	2.2	2	100	479685	23604	53334	114993	40054	15514	9003	112068	2.79792	170	11406	2.06944	11	2792
10.87	8.7	1.19	0.95	0.08	80	11	8.8	0.7	96	39309	34787	78783	95328	23561	20388	11000	108836	4.61933	1073	3192	10.8982	5.5	479
18.12	16.01	1	1.06	0.11	88.4	5.5	5.8	0.6	100	97593	41637	81256	163552	9869	21324	25726	107269	10.8693	832	4969	8.37935	12.4	1985
19.7	17.47	1	1.15	0.11	88.7	5.1	5.8	0.6	98	32068	27425	140512	153479	15995	20415	30595	92687	5.79475	1557	6021	4.55489	13.1	2289	20	1	85.68	14.32	985	165	95	84	31.28	360	24	5	100	89	96	35	100	167	160	7	6	642	540	0	236	245
11.95	9	1.49	1.41	0.02	75.3	12.5	11.8	0.2	100	131830	19145	116026	181218	15704	26120	25412	76544	4.87417	2874	2442	7.83989	9.9	891	5	0	95	5	1340	71	95	63	27.68	390	42	8	100	149	98	32	149	148	143	5	8	974	652	21	275	186
18.65	16.5	0.84	1.26	0.16	88.5	4.5	6.7	0.8	100	43275	47573	160007	151883	20671	18437	23996	94987	4.59518	1498	3733	12.7439	7.1	1172	3	0	96.06	3.94	1210	50	96	85	22.26	280	34	6	100	144	98	35	101	89	85	4	25	529	348	8	59	168
12.18	10.54	0.77	0.83	0.07	86.5	6.4	6.8	0.6	99	53564	44087	60280	73692	11592	15387	15912	109455	9.44229	550	4208	10.4769	11.7	1233	4	1	95.44	4.56	792	38	96	106	32.8	272	12	3	100	86	99	55	39	204	197	7	92	498	213	22	70	39
16.09	12.96	1.9	1.19	0.06	80.5	11.8	7.4	0.3	100	56648	42687	105777	111262	18951	23658	30081	100788	5.31835	3039	5325	8.01634	8.6	1115	8	1	91.76	8.24	1092	98	83	32	34.04	405	31	5	100	111	90	21	152	127	123	4	35	1517	883	11	496	249
25.16	21.51	1.58	2.03	0.18	85.5	6.3	8.1	0.7	100	125932	32180	157461	110558	28003	16755	22920	89337	3.19027	1156	6444	4.99379	2.9	624	10	0	89.8	10.2	1823	207	98	95	14.52	295	31	6	100	200	97	35	221	94	93	1	2	1150	733	6	398	242
18.78	16.25	1.08	1.4	0.06	86.6	5.7	7.5	0.3
21.31	17.55	1.55	2.15	0.21	82.3	7.3	10.1	1	100	62623	22198	63157	69678	25450	11588	8386	89104	3.50114	723	3300	6.72667	10.6	1860	6	0	93.64	6.36	2013	137	98	103	18.04	388	11	3	100	129	96	39	93	876	866	10	8	401	309	1	103	157
15.78	11.75	2.1	1.91	0.06	74.4	13.3	12.1	0.4	100	83311	13601	36251	26408	18628	12535	11354	57751	3.10023	1704	1382	9.84153	5.1	599	12	1	91.32	8.68	1744	166	94	35	15.84	303	48	8	100	104	89	27	231	405	386	19	18	1194	845	26	282	232
15.78	13.12	1.36	1.16	0.07	83.3	8.6	7.3	0.4	65	11642	38115	85284	110987	6066	20948	26576	30778	5.07385	801	11397	3.3443	16.2	2125	9	1	90.52	9.48	1050	110	87	44	22.53	261	15	3	100	128	97	34	54	122	119	3	151	1058	341	22	144	102
12.7	9.59	1.56	1.52	0.06	75.5	12.3	11.9	0.4	100	38484	29073	118321	135298	18921	15441	25296	67965	3.59204	3533	5955	4.88212	5.1	489	14	1	85.48	14.52	1299	221	90	44	27.52	418	26	5	100	134	99	58	140	197	193	4	1	1100	921	6	394	355
13.11	10.85	1.02	1.21	0.03	82.7	7.8	9.2	0.3	57	12964	33175	51149	197611	16808	13688	15674	69730	4.14862	398	3555	9.33193	4.8	521	3	0	97.15	2.85	1176	34	99	92	23.84	288	19	4	100	149	99	58	82	272	271	1	38	524	318	4	99	139
17.62	15.49	0.72	1.4	0.09	87.8	4.1	8	0.5	100	112782	33436	44542	130788	20273	15899	13240	72579	3.58008	362	4115	8.12539	19.1	2959
16.9	14.72	0.94	1.16	0.16	87.1	5.6	6.9	1	100	127022	22045	68685	134789	21936	14921	17791	93311	4.25378	513	2038	10.817	18.6	2738	2	0	97.72	2.28	1134	26	99	127	10.48	122	18	4	100	199	99	56	113	112	107	5	110	629	360	19	164	102
43.39	36.1943	1.72942	5.08719	0.58396	83.5	4	11.7	1.3	100	194169	18395	58078	141155	41771	12308	13385	102533	2.45465	485	7279	2.52713	11.3	4090	8	1	98.24	1.76	4998	90	97	72	17.4	885.171	44	6	100	238	100	46	35	841	824	17	74	548	364	39	104	103
[truncated: 26 more columns]

## Sheet: T=48-72h
WBC [109/L]	NEUT [109/L]	LYMPH [109/L]	MONO [109/L]	IG [109/L]	NEUT %	LYMPH %	MONO %	IG %	ROS TO PMA (%)	ROS TO PMA (MFI)	L-SELECTIN (MedFI)	CD88 (MedFI)	CD16 (MedFI)	CD11B (MedFI)	CXCR1 (MedFI)	CXCR2 (MedFI)	CD11B + FMLF (MedFI)	Fold Increase in CD11b expression with fMLF	CD63 (MedFI)	CD62L + FMLF (MedFI)	Fold decrease in CD62L MedFI	% CD16BRIGHT CD62LDIM	CD16BRIGHT CD62LDIM [106/L]	CD16 % +ve	CD16 (MedFI)	% CD14+ 16-	% CD14+ 16+	CD14+ 16- (x106/L)	CD14+ 16+ (x109/L)	% HLA-DR +ve	HLA-DR (MedFI)	% CD14+ HLA-DRLow/Neg	CD14+ HLA-DRLow/Neg	% TLR4 +ve	TLR4 (MedFI)	% TLR2 +ve	TLR2 (MedFI)	% CD86 +ve	CD86 (MedFI)	B cells (x106/L)	NK cells (x106/L)	CD56DIM NK cells (x106/L)	CD56BRIGHT NK cells (x106/L)	NKT cells (x106/L)	CD3+ (106/L)	CD3+ 4+ (106/L)	CD3+ CD4+ 45RA+ CCR7- (106/L)	CD3+ CD4+ CD45RA+ CCR7+ (106/L)	CD3+ CD4+ CD45RA- CCR7+ (106/L)
34.45	29.64	1.5	3.08	0.71	86	4.2	8.9	2.1	100	49024	9516	45611	106449	12153	17625	32315	43569	3.58504	2087			12.4	3675.36	13	1	82.2	17.8	2530	550	70	18	66.76	2056.21	69	11	100	267	95	44						658	481	4	184	185
5.93	4.49	0.64	0.62	0.01	75.7	10.8	10.4	0.2	64	24185	31928	40709	60055	16309	17303	9025	54154	3.32	3688			3.8	170.62	6	0	93.6	6.4	580	40	82	21	73.32	454.584	59	10	100	208	97	74						316	149	32	16	58
6.42	4.92	0.71	0.67	0.03	76.6	11	10.5	0.5	30	8583	31898	27555	27044	19147	14447	18954	46614	2.43	3990			3	147.6	15	0	84.68	14.88	570	100	87	29	69.35	464.645	48	8	100	173	77	41						416	257	3	93	97
16.19	14.33	0.55	1.16	0.4	88.5	3.4	7.1	2.5	73	12630	16477	66363	15127	19362	16503	5380	43183	2.2303	3799			6.7	960.11	38	1	63.1	36.9	730	430	87	62	62.64	726.624	48	7	100	399	85	31						186	112	3	54	25
9.62	7.67	0.89	0.85	0.03	79.7	9.2	8.9	0.4	16	7510	8590	42152	52615	14411	26925	18945	35095	2.44	4175			3.1	237.77	12	0	91.75	8.25	780	70	46	5	88.14	749.19	40	7	100	192	81	56						554	354	14	198	74
7.96	5.86	1.34	0.52	0.02	73.6	16.8	6.5	0.3	25	14805	21494	73048	101578	9241	18870	22034	73201	7.92133	2101			3.7	216.82	10	0	88.93	11.07	460	60	90	71	36.21	188.292	54	10	100	232	96	44	302	37	36	1	15	910	550	21	339	90
14.36	12.98	0.68	0.64	0.04	90.3	4.8	4.5	0.3	48	10773	18875	64532	53926	18804	19645	24146	84359	4.48623	5630			6.4	830.72	32	1	69.72	30.28	450	190	75	15	86.96	556.544	58	11	100	199	80	31	65	260	258	2	31	268	154	26	25	46
9.93	5.67	1.61	0.56	0.02	57	16.3	5.6	0.2	71	9380	23396	72550	39754	14230	21487	10110	56118	3.94364	570			9.1	515.97	15	0	82.36	17.64	460	100	63	13	57.75	323.4	34	5	100	207	87	35	171	63	55	8	13	1265	584	25	358	103
									9	3222	25062	49608	81911	7485	22827	24727	50900	6.80027	2811			3.6		10	1	89.92	10.08			85	41	51.73		59	11	100	222	97	55
8.15	6.81	0.63	0.55	0.01	83.5	7.7	6.7	0.1	93	17521	39490	87236	126334	11325	15281	31304	113835	10.0517	1905			2.8	190.68	15	1	86.56	13.44	480	70	99	160	19.08	104.94	40	7	100	233	99		39	54	49	5	51	473	209	6	43	92
7.25	5.28	1.14	0.54	0.02	72.8	15.7	7.4	0.3	73	28398	31756	55538	236581	19127	15019	23756	77044	4.02802	4195	2141	14.8323	5	264	14	0	84.44	15.56	460	80	95	92	30.76	166.104	65	14	100	429	92	58	100	48	44	4	4	905	596	31	406	62
8.46	6.65	1.03	0.53	0.02	78.6	12.2	6.2	0.3	13	6902	25883	59882	77129	6789	20594	18993	69216	10.2	1217	3352	7.72166	6.9	458.85
10.48	8.27	1.21	0.72	0.03	78.8	11.6	6.9	0.3	52	13716	23034	78611	113829	12087	18692	24388	91403	7.56	5595	2228	10.3384	10.5	868.35
11.11	8.72	1.01	1.09	0.05	78.5	9.1	9.9	0.4	65	12763	13854	80136	188448	10558	17343	36954	89577	8.5	2934	1520	9.11447	4.4	383.68	23	2	84.36	15.64	920	170	96	110	20.96	228.464	56	9	100	267	99	62	60	176	172	4	18	688	570	10	305	165
9.55	7.43	1.3	0.54	0.04	78	13.6	5.6	0.5			23309	35847	97872	9603	18318	11522	54854	5.71217	1104	2919	7.98527	4.9	364.07	6	0	94.11	5.89	510	30	89	55	46.82	252.828	46	7	100	185	93	57	226	59	51	8	30	953	579	11	324	149
18.03	14.51	1.67	1.64	0.09	80.6	9.2	9.1	0.5			15984	47817	130328	14879	18076	29281	78072	5.25	2310	3523	4.53704	9.7	1407.47	16	1	89.7	10.3	1470	170	85	33	48.81	800.484	65	12	100	287	97	52	306	231	213	18	53	1112	691	8	137	368
9.3	6.15	2.09	0.77	0.24	66.2	22.5	8.3	2.5			17396	40142	91148	10873	16367	14959	81586	7.5	380	713	24.3983	6.7	412.05	9	0	92.71	7.33	710	60	76	36	55.19	424.963	22	3	100	192			644	58	56	2	49	1136	748	26	240	312
8.73	6.82	0.95	0.53	0.02	78.2	10.9	6	0.3			31792	60820	131031	14431	20130	14705	81925	5.67	1862	4735	6.71426	1.1	75.02	9	1	85	15	450	80	93	67	48.32	256.096	54	9	100	199	97	38	154	81	76	5	25	670	425	8	165	140
7.83	5.64	1.68	0.42	0.02	72	21.5	5.3	0.3			27110	52180	109173	8774	20255	24506	58195	6.63266	2403	1084	25.0092	5.1	287.64	9	0	91.72	8.32	385	35	92	56	65.43	274.806	62	11	100	257	99	58	276	106	100	6	6	1240	995	3	525	327
7.64	6	0.8	0.77	0.02	78.7	10.4	10.1	0.3			20340	26190	22529	9826	14399	7012	25663	2.61174	457	2293	8.87048	7.8	468	19	1	80.88	19.08	623	147	60	14	64.49	496.573	59	12	100	298	90	41	142	94	90	4	23	466	308	22	196	34
10.49	7.38	1.77	0.86	0.05	70.3	16.9	8.2	0.4			21262	55341	90923	6611	19365	18111	41490	6.2759	2611	2054	10.3515	6.9	509.22	23	2	78.42	21.58	674	186	87	37	37.37	321.382	66	11	100	257	100	69	287	62	56	6	67	1348	771	26	424	234
8.61	7.54	0.55	0.47	0.06	87.5	6.4	5.5	0.7			28011	19848	12549	10283	19236	9875	21768	2.11689	3892	3844	7.28694	6.4	482.56	19	0	81.23	18.77	382	88	66	19	61.43	288.721	62	9	100	154	96	34	150	33	32	1	6	262	172	5	75	35
9.26	5.4	1.86	1.36	0.03	58.3	20.1	14.7	0.4			19760	58220	39671	5998	18462	19341	42949	7.16055	1580	1417	13.945	4.1	221.4													100	115	94	35	196
22.37	19.33	1.44	1.38	0.11	86.4	6.4	6.2	0.5
5.87	4.55	0.55	0.47	0.02	77.4	9.4	8	0.4			30184	60711	48656	5174	22101	12420	41942	8.11	2324	1771	17.0435	4.1	186.55	10	1	91.72	8.28	431	39	81	27	48.44	227.668	21	5	100	155	94	38	83	18	17	1	12	376	253	3	206	28
6.2	4.29	1.18	0.45	0.01	69.3	19	7.3	0.2			31436	45660	54957	6580	23933	16504	42399	5.15	3489	1701	18.4809	6.2	265.98	18	2	81.08	18.92	365	85	82	36	33.43	150.435	71	13	100	309	97	53	112	51	48	3	34	944	549	6	316	157
10.17	7.55	1.66	0.76	0.04	74.2	16.3	7.5	0.4			27977	52192	69707	5176	23043	21302	61749	11.93	298	640	43.71			12	1	88.79	11.21	675	85	94	60	24.12	183.312	60	10	100	172	97	46	232	67	60	7	67	1211	817	11	477	265
9.9	7.6	1.38	0.81	0.04	76.8	13.9	8.2	0.5			31979	65868	80107	7450	14206	22050	78111	10.48	3007	1478	21.64	5.2	395.2	6	0	94.88	5.12	769	41	95	110	38.65	313.065	59	10	100	192	99	41	124	286	252	34	251	889	545	21	306	122
4.19	1.89	1.52	0.47	0.01	45	36.2	11.3	0.3	98	71453	32566	58158	100495	13346	16067	18135	71330	5.34	10053	1971	16.52	3.2	60.48	13	1	87.44	12.56	411	59	100	137	17.42	81.874							274	189	178	11	53
									79	12139	27509	89692	77304	4643	19465	23096	71992	15.5055	4582	862	31.913	8.3		16	1	84.72	15.28			96	114	23.92
14.94	12.72	1.62	0.52	0.07	85.1	10.8	3.5	0.5	99	22614	40384	65512	106468	5384	18150	28279	57977	10.77	827	2074	19.47	21.2	2696.64	4	0	97.28	2.72	506	14	68	18	71.96	374.192							65	53	44	9	103	1427	473	17	287	67
10.83	7.89	1.57	0.76	0.03	72.9	14.5	7.1	0.3	92	35033	31127	69189	78866	12564	18153	22538	59571	4.74	1000	5761	5.4	7.4	583.86	10	0	92.64	7.36	704	56	96	84	33.96	258.096	57	10	100	208	98	68	79	57	52	5	237	1333	456	8	151	180
11.07	8.89	1.08	0.7	0.12	80.4	9.7	6.3	1.1	14	6559	19084	65194	71239	10642	14001	10295	49979	4.7	3039	2237	8.53	8.7	773.43	21	0	86.32	13.68	604	96	93	40	51.52	360.64	38	6	100	144	95	39	194	66	58	8	140	754	326	3	200	90
10.88	8.25	1.75	0.69	0.03	75.9	16.1	6.3	0.3	70	16880	23486	74943	110705	8406	18446	30530	66222	7.87794	834	1586	14.8083	7.6	627	14	1	93.02	6.98	642	48	94	61	42.55	293.595	26	5	100	149	99	55	175	116	101	15	19	1381	1060	21	569	278
13.89	12.58	0.67	0.24	0.16	90.5	4.9	1.7	1.1	34	6320	16455	22778	135957	44708	17836	10900	57735	1.29138	10308	4530	3.63245	5.9	742.22									38.36	92.064							101	33	32	1	9	402	243	6	145	58
17.49	14.95	1.18	1.33	0.09	85.5	6.7	7.6	0.5	98	21841	15831	84279	124448	8388	23528	40615	55386	6.603	992	411	38.5182	10	1495	22	1	78.6	21.4	1045	285	88	51			26	5	100	166	99	43	212	177	175	2	13	769	540	8	231	158
18.42	14.77	2.26	0.81	0.1	80.2	12.3	4.4	0.5	100	30259	13649	37197	29743	23918	12731	9329	36633	1.53161	484	3101	4.40148	6.7	989.59	34	1	66.72	33.24	540	270	74	22	64.6	523.26	35	5	100	192	90	39	678	97	92	5	336	1328	893	46	98	81
12.7	9.42	2.09	0.73	0.11	74.2	16.4	5.8	0.8	82	22713	22851	80878	132893	16045	16656	22351	79562	4.95868	1553	1348	16.9518	6.7	631.14	8	2	93.08	6.92	679	51	90	55	30.73	224	32	6	99	149	97	43	418	55	52	3	34	1454	1050	43	611	182
10.66	8.51	1.61	0.43	0.04	79.9	15.1	4	0.4	93	26266	25023	81478	188975	22467	17776	23603	75087	3.3421	1352	1270	19.7031	10.1	859.51	15	1	87.53	12.47	376	54	94	78	28.76	124	68	10	100	277	100	93	64	79	74	5	71	1379	1026	39	583	235
12.09	9.84	1.55	0.62	0.03	81.3	12.8	5.1	0.3	40	10334	23474	80026	61921	16000	14875	16653	49797	3.11	2129	2570	9.13	11.3	1111.92	10	1	91.64	8.36	568	52	93	44	52.84	328	34	5	100	166	95	46	233	101	95	6	44	1145	724	26	162	248
9.35	7.96	0.49	0.89	0.03	85.1	5.3	9.5	0.4	77	5366	27231	50978	83091	8877	18587	18832	48076	5.4	2070	1849	14.7	9.3	740.28	18	1	83.48	16.52	743	147	84	32	68.36	608	30	5	100	178	94	34	25	151	150	1	14	243	165	1	81	53
17.78	16.59	0.38	0.75	0.06	93.3	2.1	4.2	0.3	50	9330	19862	71267	53878	6638	22438	24784	74181	11.18	1353	1580	12.57	4.3	713.37	9	0	92.6	7.4	695	55	96	64	49.21	369	44	8	100	133	97	39	27	70	69	1	10	165	85	4	26	26
9.41	6.18	2.21	0.76	0.02	65.6	23.5	8.1	0.2	92	42634	26229	62597	97525	15432	21593	23538	58576	3.8	2965	2427	10.81	4.1	253.38	5	0	96	4	730	30	98	78	25.96	197							66	381	374	7	7	1653	1303	24	401	640
7.66	5.82	1.02	0.33	0.03	76	13.3	4.3	0.4	14	5480	22012	32080	25956	18389	20630	12194	34773	1.89	2375	3999	5.5	5.2	302.64	13	2	88.35	11.65	292	38	93	42	40.16	132.528							204	58	50	8	48	733	416	14	203	96
8.11	4.36	2.23	1.02	0.02	53.7	27.6	12.6	0.3	99	83549	26624	82833	133781	10694	19149	22348	63226	5.9	2360	3925	6.78	5.5	239.8	26	2	86.54	13.46	883	137	85	44	35.48	362	62	10	100	214	96	25	156	680	676	4	35	1366	682	24	321	182
10.19	8.79	0.7	0.58	0.03	86.4	6.8	5.7	0.3			27951	39672	30571	14795	16310	10610	26509	1.79	867	10269	2.72	9.2	808.68	8	0	92.16	7.84	535	45	67	15	72.28	419	20	5	100	155	75	15	161	65	51	14	27	378	185	2	102	52
9.88	5.64	2.67	0.94	0.03	57	27	9.5	0.4	100	19180	13271	79789	67827	5164	21422	27827	57837	11.2	2617	1976	6.71609	7.4	417.36	6	1	94.04	5.96	884	56	96	91	23.04	217			100	107	99	33	294	262	258	4	27	1939	1405	47	771	299
13.97	11.17	2.23	0.39	0.08	80	16	2.8	0.6	19	6228	18602	58722	47571	8169	23304	14697	56165	6.87538	2309	2963	6.2781	9.6	1072.32
10.17	7.48	1.71	0.74	0.02	73.5	16.8	7.3	0.2	97	42112	29337	79635	135983	7498	25299	34397	74379	9.91985	488	1068	27.4691	5.9	441.32	8	1	92.09	7.91	681	59	74	29	67.72	501	29	6	100	200	99	39	239	126	120	6	55	1194	635	11	407	157
13.12	11.87	0.66	0.57	0.04	90.4	5.1	4.4	0.3	100	38652	27446	62673	96176	9761	19604	20967	44297	4.53816	5161	3053	8.98985	13	1543	14	0	85.35	14.65	486	84	97	65	38.8	221	34	6	100	214	91	28	46	105	103	2	153	502	281	5	70	144
9.34	6.32	1.75	0.95	0.02	67.7	18.8	10.2	0.2	99	24746	31239	39936	177688	22957	23271	20468	80527	3.50773	1266	2025	15.4267	6	379	14	1	85.28	14.72	810	140	78	23	58.08	552	58	10	100	239	98	44	403	109	103	6	37	748	354	6	135	135
8.73	6.78	1.06	0.72	0.02	77.6	12.2	8.4	0.3	98	37067	31476	115029	126916	16008	19209	33259	89124	5.56747	2604	1381	22.7922	9.1	616.98	7	0	93.74	6.26	675	45	92	52	47.78	344	25	5	100	69	98	45	63	134	127	7	57	804	418	11	168	162
10.66	9.01	1.18	0.42	0.06	84.6	11.1	3.9	0.6	94	13617	40718	49045	112433	13979	28393	23190	65781	4.7057	487	10048	4.05235	15.4	1387	10	2	90.54	9.46	380	40	60	15	84.64	355	32	5	100	200	77	19	129	124	119	5	70	812	407	14	165	147
11.2	8.67	1.55	0.88	0.09	77.4	13.8	7.8	0.8	99	25069	27299	29822	75561	12845	31836	25755	57596	4.48392	269	5507	4.95715	11.4	988
9.46	7.3	1.21	0.83	0.11	77.2	12.8	8.8	1.2	81	21400	34042	28865	111597	16419	37413	25249	46833	2.85237	2025	6632	5.13299	11.6	847
14.5	11.6	1.55	1.17	0.08	80	10.7	8	0.5	94	32702	40277	83289	166680	7912	30066	36388	80557	10.1816	1795	4452	9.04695	9.1	1056
16.17	14.36	0.76	0.85	0.07	88.8	4.7	5.3	0.4	99	24679	33145	106927	129874	21236	28022	33863	112385	5.29219	3889	3739	8.86467	11.9	1709	18	1	86.84	13.16	738	112	79	28	62.88	534	41	6	100	161	93	41	76	127	115	12	9	437	321	1	180	110
17.09	14.4	1.16	1.15	0.07	84.2	6.8	6.7	0.4	94	17239	25516	40503	116034	38218	36621	25974	71622	1.87404	3089	4650	5.48731	20.3	2923	10	0	89.09	10.91	1025	125	68	19	66.11	760	58	10	100	278	95	43	162	89	80	9	59	843	546	23	178	216
9.6	8.1	0.85	0.47	0.06	84.4	8.9	4.9	0.6	99	38536	34207	51065	40636	15226	23771	24394	83324	5.47248	2397	5189	6.59221	11.9	964	20	2	79.44	20.56	373	97	73	23	79.83	375	27	5	100	167	97	44	85	98	95	3	106	633	329	39	125	51
14.17	10.96	1.77	0.75	0.08	77.4	12.5	5.3	0.6	100	34295	43205	62758	102858	12135	28955	24813	99508	8.20008	1824	5312	8.13347	10.2	1118	6	1	94.12	5.88	706	44	80	28	51.56	387	26	5	100	215	92	29	283	55	53	2	9	1364	818	21	424	258
12.36	10	1.29	0.83	0.04	81	10.4	6.7	0.4	98	25035	21683	51604	71721	18315	19172	13771	64892	3.54311	2605	3929	5.51871	7.8	780	15	0	84.76	15.24	704	126	76	27	57.6	478	33	5	100	129	91	35	168	157	153	4	13	777	591	2	188	311
15.51	11.98	2.06	1.39	0.07	77.2	13.3	9	0.4	92	24353	11987	38758	32014	5813	19498	24840	44493	7.65405	2647	796	15.059	5.4	647	17	2	88.02	11.98	1223	167	89	41	22.56	314	15	3	100	120	97	35	124	557	544	13	19	1130	773	21	335	221
11.86	8.4	1.97	1.44	0.03	70.8	16.6	12.1	0.3			21278	29622	157717	23028	18281	22189	57600	2.5013	4089	3855	5.51958	27.4	2301	23	3	75.88	24.12	1093	347	85	33	34.82	501	50	9	100	258	99	63	236	154	147	7	4	1259	1054	24	514	288
10.59	8.8	0.95	0.79	0.03	83.2	9	7.4	0.3	65	15331	23817	23559	141957	21347	20703	18986	39130	1.83304	649	4664	5.10656	11.6	1021	15	1	84.92	15.08	671	119	89	40	54.28	429	51	9	100	193	98	71	247	171	170	1	45	428	237	4	78	87
12.96	10.92	1.04	0.85	0.07	84.1	8.1	6.6	0.5	75	16032	9014	37603	176089	27445	19535	21149	65942	2.4027	1131	1286	7.00933			9	0	90.84	9.16	772	78	74	24	64.76	550	34	6	100	200	96	52	125
11.02	7.59	2.19	0.94	0.04	68.8	19.9	8.6	0.4	89	30826	35382	59019	126047	11110	26863	31543	57986	5.21926	598	8129	4.35256	11.7	888	17	0	82.64	17.36	777	163	96	98	23.52	221	44	8	100	199	100	71	197	118	107	11	399	1797	911	83	501	168
42.1125	36.3291	0.98824	3.72836	1.22407	86.2	2.3	8.9	2.9	90	19874	6610	19785	163875	114670	17794	13947	81663	0.712157	1721	2015	3.2804	50.4	18310	17	1	82.67	17.33	3082	646	82	34	43.06	1605.43	74	16	100	445	98	37	69	144	139	5	28	403	300	3	90	122
[truncated: 26 more columns]

## Sheet: MODS Vs No MODS
MODS		LYMPH [109/L]	L-SELECTIN (MedFI)	CD11B (MedFI)	CXCR1 (MedFI)	CXCR2 (MedFI)	% TLR4 +ve	TLR4 (MedFI)	% TLR2 +ve	TLR2 (MedFI)	% CD86 +ve	CD86 (MedFI)	B cells (x106/L)	NK cells (x106/L)	CD56DIM NK cells (x106/L)	CD56BRIGHT NK cells (x106/L)	NKT cells (x106/L)	CD3+ (106/L)	CD3+ 4+ (106/L)	CD3+ CD4+ 45RA+ CCR7- (106/L)	CD3+ CD4+ CD45RA+ CCR7+ (106/L)	CD3+ CD4+ CD45RA- CCR7+ (106/L)	CD3+ CD4+ CD45RA- CCR7- (106/L)	CD3+ 8+ (106/L)	CD3+ CD8+ 45RA+ CCR7- (106/L)	CD3+ CD8+ CD45RA+ CCR7+ (106/L)	CD3+ CD8+ CD45RA- CCR7+ (106/L)	CD3+ CD8+ CD45RA- CCR7- (106/L)	IL1-Ra	IL-6	IL-8	IL-10	G-CSF	MCP-1	TNF-α
Y		4.1	19661	14200	15606	25751	50	8	100	298	100	92						1934	1270	33	395	409	433	595	207	36	48	304	490.32	53.95	49.16	55.41	63.7	166.57	53.69
Y		1.24	31172	34747	12176	15274	71	14	100	399	100	76						778	586	138	55	281	112	173	65	24	23	61	230.61	19.63	38.19	52.77	100.39	25.44	128.98
Y		5.41	15046	16442	17055	19662	58	10	100	371	97	72						3087	1496	120	212	108	1056	1313	305	268	62	678	1295.57	43.17	42.2	38.45	90.89	0.01	75.46
Y		2.67	33180	31080	14350	11855	36	5	100	215	92	46						1636	1054	68	615	150	221	472	22	365	9	76	461.82	154.13	51.59	110.77	84.38	622.52	65.13
Y		5.72	26484	15596	15287	18841	42	6	100	223	98	60	658	926	898	28	64	3527	2183	101	1082	335	665	1072	72	740	18	242	592.52	1530.45	206.1		365.01	3693.71	2833.52
Y		5.7	40142	22123	12121	10380	42	6	99	172	98	74	570	567	510	57	106	4039	1984	35	1071	352	526	1819	161	1365	49	244	803.05	100.75	40.63	42.39	108.25	316.23	68.93
Y			32509	14008	15329	21865	65	11	100	298	100	92																	163.39	15.78	53.07	16.25	75.52	0.01	71.57
Y		2.46	32340	41963	10405	11526																							298.19	226.13	58.87	56.07	90.43	22.01	49.86
Y		5.83	30747	33846	14283	16427	43	7	100	345	100	79	385	2403	2331	72	227	2851	1303	34	399	454	416	1499	558	234	110	597	184.55	13.53	33.3	17.88	63.7	23.74	65.13
Y		6.79	3367	125308	10403	5563	55	9	99	514	99	149	1423	716	681	35	335	4384	2513	141	782	823	767	1573	733	213	213	414	210.39	47.49	54.42	33.39	157.83	0.01	55.88
Y		5.63	23426	25523	15072	16613	62	10	100	267	99	85	815	1012	980	32	179	3429	1942	28	508	664	742	1171	164	198	95	714	203.86	19.63	34.53	26.78	80.31	76.08	63.23
Y		5.21	27940	7751	13602	7737	37	6					453	1021	990	31	1017	3402	1576	120	530	260	666	1665	705	53	13	894	172.88	117.22	27.17	20.22	59.46	47.55	57.51
Y		2.91	32746	6751	12344	8372							279	685	673	12	107	1694	905	33	281	338	253	722	105	60	17	540	373.51	89.45	40.63	60.06	67.91	372.64	53.69
Y		4.24	18571	8103	13817	16823	62	10	99	248	99	88	288	561	529	32	247	3189	1677	109	839	410	319	1119	483	322	26	288	264.59	51.27	34.53	26.18	55.16	10.97	61.33
Y		4.26	33139	11998	12732	9448	56	9	100	222	100	79	487	903	884	19	421	2645	1174	36	385	186	567	1266	182	169	33	882	181.87	31.76	15.19	84.16	43.78	164.67	50.62
Y		5.12	34790	12843	15502	11868	56	9	100	287	98	61	524	1531	1490	41	83	2856	1631	52	873	448	258	916	486	207	12	211	182.61	39.05	41.85	27.39	72.08	44.54	67.03
Y		4.3	30999	15922	14192	19416							215	378	332	46	501	3651	1149	25	393	192	539	2380	930	669	58	723	78.26	8.17	21	7.89	28.11	0.01	44.09
Y		3.04	23104	25714	11061	14595	76	18	99	232	100	115	91	409	395	14	664	2432	1028	253	294	73	408	641	492	99	1	49	110.9	16.99	25.51	21.04	47.49	0.01	51.92
Y		10.02	29362	15616	13397	23354	31	5	100	144	99	65	601	1188	1146	42	2447	757	134	5	36	36	57	6016	3892	393	172	1559	241.15	55.27	54.42	41	134.31	171.07	65.7
Y		3.53	19617	18353	13047	28100	51	8	100	207	100	81	459	685	660	25	508	2194	864	28	566	148	122	1226	825	321	6	74	92.2	9.93	28.33	30.89	57.13	0.01	59.82
Y		7.19	31091	24743	12995	13398	52	9	100	309	99	100	360	1063	1046	17	1642	5519	3049	196	69	99	2685	3283	2127	38	9	1109	121.01	9.45	13.2	7.04	43.78	60.15	32.12
Y		4.68	20524	20020	15088	26218	43	7	100	214	100	72	655	475	458	17	141	3624	2131	84	505	676	866	1281	649	110	19	503	65.01	10.53	16.19	4.12	35.94	62.95	35.84
Y		1.94	33821	32359	15066	13996	56	9	100	320	100	93	97	559	547	12	53	1175	788	18	448	159	163	370	222	14	10	124	165.06	19.82	35.14	33.55	114.09	18.48	72.72
Y		7.76	26517	15398	17833	18514							621	1201	1144	57	779	5232	2579	258	1113	448	760	1929	578	871	28	452	167.35	25.91	49.69	28.4	97.31	0.01	59.82
Y		4.87																											154.48	51.24	16.68	111.69	43.78	278.43	32.12
Y		3.69	23494	36455	12138	7106																							50.89	4.76	10.68	347.17	31.92	24.09	24.61
Y		7	28520	16686	17370	22437	39	7	100	232	100	69	506	1551	1492	59	336	4635	2234	21	1268	605	340	1688	472	579	62	575	221.48	8.1	17.83	8.52	75.72	175.3	52.6
Y		2.52	42804	11230	19521	20747	26	5	100	268	100	66	25	749	736	13	763	1636	577	29	97	232	219	1021	789	8	18	206	2152.63	253.25	29.23	376.33	111.03	203.15	1069.3
Y		6.43	40576	21090	15833	15868	40	6	100	332	100	72	707	1235	1180	55	123	4367	2209	43	1403	466	297	1496	381	719	31	365	160.93	25.07	17.83	11.19	42.93	325.47	46.5
Y		7.91	25861	86687	18537	14165	86	18	100	534	100	80	158	3023	3006	17	533	3852	904	48	125	166	565	2433	1287	15	10	1121	451.78	18.66	41.48	10.29	60.93	375.91	40.33
Y		6.54	29658	39357	26034	13854																							300.94	69.81	34.94	9.4	20.73	364.85	40.33
Y		5.32	44803	8358	28698	29392
Y		3.06	47595	20098	21557	21683
Y		2.54	63323	32787	22659	33372	61	11	100	223	100	55	152	562	552	10	219	1664	830	102	138	300	290	792	350	23	44	375
Y		6.26	47979	27155	22649	32158	44	8	100	200	100	72	125	1447	1430	17	900	4362	1761	349	310	150	952	1865	1484	52	58	271
Y		2.59	30304	65758	17897	26254	57	10	100	240	100	89	363	798	766	32	33	1264	743	8	311	233	191	457	150	133	19	155
Y		3.46	19220	83069	13416	11981	45	8	100	358	100	94
Y		2.11
Y		6.77	33954	20363	22485		40	7	98	231	100	76	203	1058	1032	26	1535	5231	1851	253	667	395	536	2762	2230	157	33	342
Y		6.33	23281	42195	15506	18957	79	13	100	477	100	67	63	3060	2985	75	623	2942	1351	241	186	116	808	1444	1118	24	8	294
N		4.18	25272	15346	17521	28698	64	11	100	247	99	67						2637	1481	42	614	472	353	815	175	191	127	322	1244.45	447.76	36	2139.14	73.28	586.79	1273.92
N		1.45	43541	13058	17907	26323	50	7	99	278	100	77	160	317	299	18	134	758	393	11	171	105	106	344	236	21	16	71	746.75	116.71	29.74	285.86	699.89	242.06	425.22
N		5.76	22136	12531	14907	29278	56	9	100	222	100	82	126	1920	1862	58	217	3463	1759	488	144	346	781	1512	753	43	50	666	88.69	15.82	29.62	12.22	72.08	2.09	61.33
N		3.75	24309	23097	16443	22341	58	10	100	298	100	115	263	829	776	53	460	2463	1049	39	260	204	546	971	446	133	23	369	137.39	14.05	51.72	24.09	105.75	0.01	75.46
N		1.67	24670	29265	16221	30018	47	7	100	215	100	96	105	190	180	10	137	1301	634	27	151	267	189	649	396	54	25	174	77.4	22.39	38.08	7.6	61.83	92.8	266.4
N		4.1	30609	12689	17139	23250	61	10	100	333	98	73	250	950	913	37	45	2667	1642	101	1057	178	306	922	294	522	13	93	98.47	10.62	39.45	90.13	61.83	15.28	55.88
N		3.73	25915	34093	16501	19732																							353.53	29.61	44.93	834.27	103.65	0.01	83.22
N		2	22227	13477	16980	21561	66	12	100	297	99	53	136	485	475	10	69	1261	875	24	364	245	242	337	112	38	51	136	313.01	15.06	33.3	24.97	96.42	85.56	49.86
N		6.92	18522	29780	16483	18741	69	13	97	248	100	107	494	1801	1747	54	237	4587	2655	97	1402	613	543	1763	559	761	35	408	244.96	14.05	39.45	21.04	118.16	0.01	75.46
N		3.81	36421	26273	12877	14743	63	12	99	321	99	96	293	817	787	30	22	2537	1793	24	935	536	298	644	112	176	29	327	183.11	10.96	31.14	16.25	105.75	66.96	55.88
N		3.67	23118	28393	11278	4531	49	8	100	185	99	73	139	248	239	9	404	3194	1790	73	930	412	375	1050	411	61	33	545	153.44	43.35	38.08	13.31	71.02	73.66	59.82
N		4.37	21758	10448	15277	22642	49	7	100	239	100	82	225	1446	1434	12	108	2369	1368	24	627	325	392	871	205	275	26	365	85.89	8.57	32.53	22.26	71.02	0.01	55.88
N		2.94	29929	7658	19405	13405	50	8	99	277	100	62	386	351	335	16	207	1980	1069	18	787	147	117	470	74	222	8	166	133.42	112.11	27.17	27.39	55.16	0.01	40.24
N		2.8	38574	27503	17030	12710							171	500	475	25	138	1856	913	21	486	275	131	707	220	304	14	169	85.89	10.27	31.14	8.16	52.35	0.01	51.92
N		1.7	32909	27741	12714	10811	56	11	100	321	99	59	111	550	541	9	33	891	672	9	372	211	80	203	82	77	19	25	218.11	52.01	40.83	28.4	61.83	0.01	35.93
N		3.83	47907	5172	18940	18785	40	7	100	154	99	47	460	449	418	31	192	2699	1881	17	1133	583	148	713	299	146	41	227	73.12	16.47	34.62	27.78	79.97	0.01	63.75
N		5.75	21183	11041	14451	19868	61	10	100	222	100	71	345	1404	1298	106	562	3850	2088	85	1189	389	425	1370	879	285	12	194	117.07	8.23	24.8	7.04	42.52	0.01	55.88
N			37241	19017	15435	12907																							207.08	9.72	7.12	5.27	21.42	22.82	24.61
N		4.13	34711	37564	11345	16386	48	8	100	257	100	80	207	1037	1018	19	137	2771	1360	7	785	411	157	1020	315	464	56	185	384.12	212.73	19.65	93.62	102.31	291.77	46.94
N		5.87	31621	16176	15012	26704	20	5	100	186	100	69	352	1847	1827	20	66	3391	2273	42	1417	423	391	952	138	609	16	189	169.14	11.86	13.2	14.44	37.93	326.67	32.12
N		6.01	32439	12095	18388	19868	30	5	100	166	99	48	481	906	881	25	250	4526	2332	79	1292	466	495	1876	1003	405	22	446	158.16	15.01	10.68	7.04	51.38	69.31	97.68
N		5.37	25622	13306	16990	22462	33	5	100	178	99	65	215	1668	1635	33	96	3259	1775	31	907	347	490	1088	292	284	52	460	90.1	8.91	31.14	5.94	66.45	0.01	49.94
N		4.47	20400	20297	15438	19760							179																134.12	10.79	14.2	21.22	53.25	132.67	39.56
N		2.33	27732	29342	19634	19259	60	10	100	248	100	104	70	634	621	13	168	1371	433	32	116	120	165	729	457	41	14	217	67.69	9.71	24.7	11.12	50.82	0.01	57.51
N		2.14	28051	22319	20159	22405	60	11	100	223	100	66	43	741	726	15	31	1199	725	28	344	177	176	444	131	135	50	128	44.74	2.42	3.98	4.12	0.01	34.76	28.37
N		4.1	36576	72100	14261	7586							82	2006	1989	17	16	1761	1404	32	468	559	345	347	46	69	121	111	77.4	56.36	32.53	11.57	32.2	0.01	47.95
N		3.23	16583	8524	21159	22330	69	11	100	173	100	33	162	1563	1553	10	33	1570	671	17	331	178	145	725	196	240	44	245	61.01	4.47	11.94	5.85	47.61	17.45	39.56
N		5.1	15958	7986	21578	14593	33	5	100	173	100	43	204	1162	1138	24	371	3558	1421	349	251	211	610	1800	1028	159	33	580	223.14	37.71	22.6	13.8	53.25	417.83	46.94
N		4.2	24829	21841	18166	18583	40	6	100	232	100	52	336	1824	1787	37	42	1811	1131	52	532	280	267	549	196	177	19	157	36.4	6.45	10.68	6.44	35.94	49.02	35.84
N		4.95	27183	24604	17386	4937							594																188.06	26.83	48.04	11.19	65.91	512.87	88.29
N		3.57	35770	28518	19240	26584	30	5	100	83	100	63	178	717	692	25	206	2433	971	48	391	252	280	1198	808	250	38	102	94.26	8.38	25.15	15.87	32.12	33.18	70.61
N		4.69	27544	19156	26991	35229	40	7	100	120	100	51	281	1319	1282	37	89	2928	1823	11	757	643	412	1006	516	87	80	323
N		1.52
N		1.6	16455	38432	10948	12099	38	6	99	134	96	46	144	306	300	6	8	731	585	15	318	146	106	123	27	70	6	20
N		2.04	31100	7090	24080	55963	28	5	100	207	100	71	82	104	97	7	143	1597	760	33	278	229	220	736	527	75	22	112
N		4.19	39719	17949	17653	18894	26	5	100	124	99	79	419	580	559	21	15	3003	2502	17	1143	912	430	455	28	269	50	108
N		3.84	35440	13293	17488	23584	35	7	100	208	100	92	154	1075	1074	1	230	2074	987	12	316	376	283	603	183	100	10	310

## Sheet: HCs
WBC [109/L]	NEUT [109/L]	LYMPH [109/L]	MONO [109/L]	IG [109/L]	NEUT %	LYMPH %	MONO %	IG %	PB PMA %	PB PMA MEAN FI	L-SELECTIN MED FI	CD88 MED FI	CD16 MED FI	CD11B MED FI	CXCR1 MED FI	CXCR2 MED FI	CD11B + FMLF MED FI	Fold Increase in CD11b expression with Fmlf	CD63 MED FI	CD62L + FMLF MED FI	Fold decrease in CD62L MedFI	% CD16BRIGHT CD62LDIM	CD16BRIGHT CD62LDIM [106/L]	CD16 % +ve	CD16 MedFI	% CD14+ 16-	% CD14+ 16+	CD14+16- (106/L)	CD14+16+ (106/L)	% HLA-DR +ve	HLA-DR MedFI	% CD14+ HLA-DRLow/Neg	CD14+ HLA-DRLow/Neg (106/L)	% TLR4 +ve	TLR4 MedFI	% TLR2 +ve	TLR2 MedFI	% CD86 +ve	CD86 MedFI	B cells (106/L)	NK cells (106/L)	CD56DIMNK cells (106/L)	CD56BRIGHTNK cells (106/L)	NKT cells (106/L)	CD3+ (106/L)	CD3+ 4+ (106/L)	CD3+ CD4+ 45RA+ CCR7- (106/L)	CD3+ CD4+ CD45RA+ CCR7+ (106/L)	CD3+ CD4+ CD45RA- CCR7+ (106/L)
5.06	2.84	1.72	0.43	0.01	56.1	34	8.6	0.2	100	155106	37226	90581	73826	5297	15832	25618	68897	13	535	770	48	1.9	53.96	6	0	94.6	5.4	406.78	23.22	100	214	7.52	32	30	4	100	106	100	32	223.6	253.872	229.792	24.08	29.928	1183	706	47	384	91
6.82	3.15	2.93	0.36	0.03	46.2	43	5.2	0.5	100	169838	41058	106653	101124	5174	19327	27611	62627	12.1	1571	3712	11.06	2.7	92.61	8	0	95.98	4.02	345.528	14.472	100	178	12.88	22	28	5	100	128	100	34	175.8	240.553	236.744	3.809	63.874	2320	1004	75	516	183
6	3.43	1.63	0.58	0.02	57.3	27.2	9.6	0.4	100	202236	37214	69092	155855	6203	17598	29271	71376	11.5067	393	1342	27.7303	2.1	73.5	15	1	94.64	5.36	548.912	31.088	100	166	5.98	75	22	4	100	115	100	38	114.1	218.746	201.794	16.952	82.152	1154	642	11	306	202
6.14	3.5	1.61	0.64	0.02	57	26.2	10.5	0.4	100	216968	39189	124767	51820	5271	16281	34269	61799	11.7243	1034	1070	36.6252	2	60.2	8	1	95	5	608	32	99	177	13.2	84	17	4	100	147	100	46	80.5	400.568	392.518	8.05	28.336	914	729	29	407	134
5.52	3.01	1.83	0.6	0.01	54.5	33.2	10.9	0.2	100	80992	30296	82103	107033	7181	19149	33142	62601	8.71759	544	2246	13.4889	0.2	3	3	1	98.06	1.94	588.36	11.64	99	166	11.97	72	19	4	100	147	99	30	73.2	456.402	439.566	16.836	62.586	1010	390	20	193	75
3.56	1.65	1.44	0.36	0	46.4	40.5	10	0	100	166704	27990	81737	67261	4666	19408	28056	50118	10.7411	1180	2128	13.1532	0.5	18	10	0	96.95	3.05	349.02	10.98	100	171	8.03	29	30	5	100	223	100	45	158.4	143.136	126.432	16.704	48.672	1034	718	31	465	113
6.08	3.55	1.89	0.46	0.01	58.4	31	7.5	0.2	100	154885	32296	104178	97065	4954	19794	35230	84822	17.1219	1577	1616	19.9851	1.9	55.5	18	1	94.16	5.84	433.136	26.864	98	94	12.64	58	48	7	100	167	100	48	170.1	376.488	339.444	37.044	129.654	1230	499	23	214	89
3.52	1.75	1.25	0.31	0.01	50	35.6	8.8	0.3	100	269310	33990	111643	124047	5819	18002	29789	83846	14.409	426	1210	28.0909	2.5	72.93	4	2	95.6	4.4	245.752	14.248	100	159	9	23	34	6	100	148	100	49	137.5	135.25	118	17.25	27.75	877	638	30	487	52
4.39	2.22	1.63	0.26	0	50.5	37.1	5.8	0	100	96728	37765	68022	48831	8504	17945	8939	48640	5.71966	1605	1546	32.7031	2.3	50.92	3	2	98.33	1.37	362.31	27.69	100	221	4.8	56	43	7	100	222	100	62	130.4	140.18	122.25	17.93	37.49	1075	623	27	379	79
7.24	4.29	2.49	0.39	0.02	58.5	34.4	5.4	0.3	100	75393	50559	73747	153602	14426	18387	22428	108774	7.54014	1897	944	29.7744	2.5	39.1	6	0	94.52	5.48	539.76	60.24	99	221	9.03	30	45	7	100	172	100	51	124.5	237.546	215.136	22.41	216.63	1961	1057	62	550	221
6.18	2.68	2.24	0.6	0.01	43.2	36.3	9.7	0.2	100	124396	28107	103765	126997	9072	18876	33404	127868	14.0948	2450	1216	24.9383	1.7	44.03	8	0	92.9	7.1	438.576	41.424	97	128	14.32	33	43	7	100	160	100	56	201.6	510.272	501.312	8.96	69.888	1460	794	38	498	90
4.61	2.94	1.12	0.48	0.02	63.9	24.3	10.4	0.5	100	153973	30325	81965	99391	4802	17656	38590	84760	17.651	552	1534	22.6115	1.9	125.46	10	1	89.96	10.04	280.836	9.048	100	320	4.93	7	45	7	100	142	100	55	56	293.44	289.184	5.152	28	666	486	7	118	188
3.32	1.7	1.24	0.29	0	51.1	37.5	8.7	0	100	160544	34686	142113	94241	7584	14042	29558	81762	10.7809	1005	3461	8.24559	2.3	189.75	9	1	91.37	8.63	386.917	21.812	99	214	6.91	25	27	5	100	147	100	51	136.4	206.088	194.432	11.656	52.328	810	501	17	256	114
4.82	2.59	1.74	0.41	0.02	53.6	36.2	8.5	0.5	96	226350	28538	129557	78183	5620	19153	30627	69037	12.2842	1885	2226	19.1177	1.7	269.37	3	0	96.84	3.12	341.769	28.231	100	332	2.32	24	27	4	100	192	100	52	121.8	346.26	325.032	21.228	132.588	1143	458	8	233	113
7.62	3.69	3.27	0.37	0.01	48.6	42.9	4.9	0.1	98	123714	42556	120256	153214	6402	11131	17235	84582	13.2118	1364	1615	15.6489	3.4		5	0	94.37	5.32	414.739	195.261	99	257	6.01	17	28	5	100	185	100	54	261.6	424.446	392.4	32.046	19.62	2460	1909	48	1470	200
5.47	2.75	1.9	0.61	0.01	50.3	34.9	11.2	0.2	99	143504	25273	50750	100765	25341	16739	25364	56864	2.24395	8581	1768	14.44	6.9		7	0	92.37	7.63	444.024	115.976	99	148	6.49	47	21	3	100	132	100	37	95	413.06	402.04	11.02	107.54	1202	872	44	417	193
5.98	3.69	1.63	0.56	0.01	61.7	27.3	9.5	0.2	100	196895	25530	123042	194855	10978			36019	3.28102	9018			7.3		31	1	67.99	32.01	234	16	100	345	2.72	15	55	8	100	247	100	60	114.1	404.566	399.676	4.89	55.746	910	594	7	171	260
6.9	3.23	2.7	0.57	0.02	46.8	39.1	8.2	0.3	100	139834														20	4	79.29	20.71	395	75	99	222	8.41	28	64	10	99	184	100	78	81	150.39	136.08	14.31	28.62	2098	1094	10	593	401
7.23	5.05	1.52	0.49	0.03	69.8	21	6.9	0.5	100	163182														6	2	93.63	6.37	383	77	99	231	9.23	10	69	12			100	97	100	702.8	650.8	52	19.6	1127	711	18	385	151
5.21	1.75	2.44	0.53	0.01	33.7	46.8	10.2	0.2																8	0	93.47	6.53	446	44	100	192	6.1	46	32	5			100	55
4.98	2.78	1.57	0.51	0.02	55.7	31.4	10.2	0.4																9	1	84.08	15.92	352	28	96	178	5.94	13	32	5			100	106
5.53	3.07	1.93	0.38	0.01	55.7	34.9	6.8	0.2																16	1	83.35	16.65	350	48	100	413	2.14	19	67	12			100	54
7.11	4.74	1.74	0.49	0.02	66.6	24.5	7	0.3																11	1	91.12	8.88	540	10	99	214	9.48	39	7	2			100	65
5.24	3.2	1.7	0.25	0.01	61.1	32.3	4.7	0.2																9	1	92.66	7.34			100	371	3.48		36	6			100	40
6.48	3.8	1.94	0.47	0.01	58.6	30	7.3	0.2																12	0	87.54	11.92			100	248	4.63		19	4			100	37
5.19	2.64	1.82	0.46	0.01	50.8	35.1	8.9	0.2																2	1	98.24	1.76			100	257	7.12		21	4
4.78	2.79	1.49	0.33	0.01	58.2	31.2	6.8	0.2
5.92	2.96	2.17	0.49	0.01	50.1	36.6	8.3	0.2
5.58	2.89	2.12	0.38	0.01	51.8	38	6.8	0.2
7.56	5.14	1.63	0.63	0.01	68.2	21.5	8.3	0.1
[truncated: 26 more columns]
